# Supplementary material for: PyunBBX18 Is Involved in the Regulation of Anthocyanins Biosynthesis under UV-B Stress
Source: Genes (Basel). 2022 Oct 7;13(10):1811. doi: 10.3390/genes13101811 (PMC9602082; doi:10.3390/genes13101811)
Supplement: Supplementary file 1 [file genes-13-01811-s001.zip]

Archive with 2 entries (2 files):
- Supplementary Materials/Supplementary Materials.pdf
- Supplementary Materials/Table S2.xlsx
