# Supplementary material for: PyunBBX18 Is Involved in the Regulation of Anthocyanins Biosynthesis under UV-B Stress
Source: Genes (Basel). 2022 Oct 7;13(10):1811. doi: 10.3390/genes13101811 (PMC9602082; doi:10.3390/genes13101811)
Supplement: Supplementary file 1 [file genes-13-01811-s001.zip › Supplementary Materials/Table S2.xlsx]

## Sheet: The results of PlantCARE1
Table S2. The results of PlantCARE for PyunBBX genes
Gene	Cis-acting elements	Sequence	Start sites	Length	Positive(+) and negative (-) DNA chains.	Species	Description
PyunBBX1	TATA-box	TATAAAA	27	7	-	Pisum sativum	core promoter element around -30 of transcription start
PyunBBX1	TATA-box	TATAAA	28	6	-	Helianthus annuus	core promoter element around -30 of transcription start
PyunBBX1	TATA-box	TATAA	29	5	-	Arabidopsis thaliana	core promoter element around -30 of transcription start
PyunBBX1	TATA-box	TATA	30	4	+	Arabidopsis thaliana	core promoter element around -30 of transcription start
PyunBBX1	TATA-box	TATA	68	4	+	Arabidopsis thaliana	core promoter element around -30 of transcription start
PyunBBX1	TATA-box	TATAAAT	123	7	-	Brassica juncea	core promoter element around -30 of transcription start
PyunBBX1	TATA-box	TATAAA	124	6	-	Helianthus annuus	core promoter element around -30 of transcription start
PyunBBX1	TATA-box	TATAA	125	5	-	Arabidopsis thaliana	core promoter element around -30 of transcription start
PyunBBX1	TATA-box	TATA	126	4	+	Arabidopsis thaliana	core promoter element around -30 of transcription start
PyunBBX1	TATA-box	TATA	139	4	+	Arabidopsis thaliana	core promoter element around -30 of transcription start
PyunBBX1	TATA-box	TACAAAA	329	7	+	Oryza sativa	core promoter element around -30 of transcription start
PyunBBX1	TATA-box	TATA	559	4	+	Arabidopsis thaliana	core promoter element around -30 of transcription start
PyunBBX1	TATA-box	TATA	695	4	+	Arabidopsis thaliana	core promoter element around -30 of transcription start
PyunBBX1	TATA-box	TATA	789	4	+	Arabidopsis thaliana	core promoter element around -30 of transcription start
PyunBBX1	TATA-box	ATTATA	796	6	+	Brassica napus	core promoter element around -30 of transcription start
PyunBBX1	TATA-box	TATAA	797	5	-	Arabidopsis thaliana	core promoter element around -30 of transcription start
PyunBBX1	TATA-box	TATA	798	4	+	Arabidopsis thaliana	core promoter element around -30 of transcription start
PyunBBX1	TATA-box	ATATAT	831	6	+	Brassica napus	core promoter element around -30 of transcription start
PyunBBX1	TATA-box	TATATA	832	6	+	Arabidopsis thaliana	core promoter element around -30 of transcription start
PyunBBX1	TATA-box	ATATAT	833	6	+	Brassica napus	core promoter element around -30 of transcription start
PyunBBX1	TATA-box	TATATA	834	6	+	Arabidopsis thaliana	core promoter element around -30 of transcription start
PyunBBX1	TATA-box	ATATAA	835	6	+	Brassica oleracea	core promoter element around -30 of transcription start
PyunBBX1	TATA-box	TATA	836	4	+	Arabidopsis thaliana	core promoter element around -30 of transcription start
PyunBBX1	TATA-box	ATATAA	861	6	+	Brassica oleracea	core promoter element around -30 of transcription start
PyunBBX1	TATA-box	TATA	862	4	+	Arabidopsis thaliana	core promoter element around -30 of transcription start
PyunBBX1	TATA-box	TATACA	906	6	-	Helianthus annuus	core promoter element around -30 of transcription start
PyunBBX1	TATA-box	TATA	908	4	+	Arabidopsis thaliana	core promoter element around -30 of transcription start
PyunBBX1	TATA-box	TATAAAT	921	7	-	Brassica juncea	core promoter element around -30 of transcription start
PyunBBX1	TATA-box	TATAAA	922	6	-	Helianthus annuus	core promoter element around -30 of transcription start
PyunBBX1	TATA-box	TATAA	923	5	-	Arabidopsis thaliana	core promoter element around -30 of transcription start
PyunBBX1	TATA-box	TATA	924	4	+	Arabidopsis thaliana	core promoter element around -30 of transcription start
PyunBBX1	TATA-box	TATAAATA	946	8	-	Daucus carota	core promoter element around -30 of transcription start
PyunBBX1	TATA-box	TATAAAT	947	7	-	Brassica juncea	core promoter element around -30 of transcription start
PyunBBX1	TATA-box	TATAAA	948	6	-	Helianthus annuus	core promoter element around -30 of transcription start
PyunBBX1	TATA-box	TATAA	949	5	-	Arabidopsis thaliana	core promoter element around -30 of transcription start
PyunBBX1	TATA-box	TATA	950	4	+	Arabidopsis thaliana	core promoter element around -30 of transcription start
PyunBBX1	TATA-box	ATATAT	964	6	+	Brassica napus	core promoter element around -30 of transcription start
PyunBBX1	TATA-box	TATATA	965	6	+	Arabidopsis thaliana	core promoter element around -30 of transcription start
PyunBBX1	TATA-box	ATATAT	966	6	+	Brassica napus	core promoter element around -30 of transcription start
PyunBBX1	TATA-box	TATA	967	4	+	Arabidopsis thaliana	core promoter element around -30 of transcription start
PyunBBX1	TATA-box	TACAAAA	983	7	-	Oryza sativa	core promoter element around -30 of transcription start
PyunBBX1	TATA-box	TATAA	1024	5	-	Arabidopsis thaliana	core promoter element around -30 of transcription start
PyunBBX1	TATA-box	TATA	1025	4	-	Arabidopsis thaliana	core promoter element around -30 of transcription start
PyunBBX1	TATA-box	TATTTAAA	1062	8	+	Arabidopsis thaliana	core promoter element around -30 of transcription start
PyunBBX1	TATA-box	ATATAA	1096	6	+	Brassica oleracea	core promoter element around -30 of transcription start
PyunBBX1	TATA-box	TATA	1097	4	-	Arabidopsis thaliana	core promoter element around -30 of transcription start
PyunBBX1	TATA-box	TATTTAAA	1301	8	-	Arabidopsis thaliana	core promoter element around -30 of transcription start
PyunBBX1	TATA-box	ATATAT	1324	6	-	Brassica napus	core promoter element around -30 of transcription start
PyunBBX1	TATA-box	TATA	1325	4	-	Arabidopsis thaliana	core promoter element around -30 of transcription start
PyunBBX1	TATA-box	TATA	1448	4	-	Arabidopsis thaliana	core promoter element around -30 of transcription start
PyunBBX1	TATA-box	ATTATA	1530	6	+	Brassica napus	core promoter element around -30 of transcription start
PyunBBX1	TATA-box	TATAA	1531	5	-	Arabidopsis thaliana	core promoter element around -30 of transcription start
PyunBBX1	TATA-box	TATA	1532	4	-	Arabidopsis thaliana	core promoter element around -30 of transcription start
PyunBBX1	TATA-box	TATTTAAA	1607	8	+	Arabidopsis thaliana	core promoter element around -30 of transcription start
PyunBBX1	TATA-box	TATAAAA	1641	7	-	Pisum sativum	core promoter element around -30 of transcription start
PyunBBX1	TATA-box	TATAAA	1642	6	-	Helianthus annuus	core promoter element around -30 of transcription start
PyunBBX1	TATA-box	TATAA	1643	5	-	Arabidopsis thaliana	core promoter element around -30 of transcription start
PyunBBX1	TATA-box	TATA	1644	4	-	Arabidopsis thaliana	core promoter element around -30 of transcription start
PyunBBX1	TATA-box	TATTTAAA	1697	8	-	Arabidopsis thaliana	core promoter element around -30 of transcription start
PyunBBX1	TATA-box	TACAAAA	1908	7	+	Oryza sativa	core promoter element around -30 of transcription start
PyunBBX1	Myb-binding site	CAACAG	100	6	-	Nicotiana tabacum
PyunBBX1	Myb-binding site	CAACAG	1442	6	+	Nicotiana tabacum
PyunBBX1	Box 4	ATTAAT	15	6	+	Petroselinum crispum	part of a conserved DNA module involved in light responsiveness
PyunBBX1	Box 4	ATTAAT	405	6	+	Petroselinum crispum	part of a conserved DNA module involved in light responsiveness
PyunBBX1	Box 4	ATTAAT	970	6	+	Petroselinum crispum	part of a conserved DNA module involved in light responsiveness
PyunBBX1	Box 4	ATTAAT	1028	6	-	Petroselinum crispum	part of a conserved DNA module involved in light responsiveness
PyunBBX1	Box 4	ATTAAT	1552	6	-	Petroselinum crispum	part of a conserved DNA module involved in light responsiveness
PyunBBX1	TATA	TATAAAAT	26	8	-	Arabidopsis thaliana
PyunBBX1	TGACG-motif	TGACG	78	5	-	Hordeum vulgare	cis-acting regulatory element involved in the MeJA-responsiveness
PyunBBX1	TGACG-motif	TGACG	257	5	-	Hordeum vulgare	cis-acting regulatory element involved in the MeJA-responsiveness
PyunBBX1	MBS	CAACTG	634	6	+	Arabidopsis thaliana	MYB binding site involved in drought-inducibility
PyunBBX1		motif_sequence	524	4	-	organism	short_function
PyunBBX1		motif_sequence	670	4	+	organism	short_function
PyunBBX1		motif_sequence	717	4	-	organism	short_function
PyunBBX1		motif_sequence	783	4	-	organism	short_function
PyunBBX1		motif_sequence	939	4	-	organism	short_function
PyunBBX1		motif_sequence	1374	4	-	organism	short_function
PyunBBX1		motif_sequence	1433	4	-	organism	short_function
PyunBBX1		motif_sequence	1479	4	+	organism	short_function
PyunBBX1		motif_sequence	1767	4	-	organism	short_function
PyunBBX1		motif_sequence	1845	4	+	organism	short_function
PyunBBX1		motif_sequence	1919	4	+	organism	short_function
PyunBBX1		motif_sequence	1952	4	+	organism	short_function
PyunBBX1	ABRE	ACGTG	594	5	+	Arabidopsis thaliana	cis-acting element involved in the abscisic acid responsiveness
PyunBBX1	TCT-motif	TCTTAC	1561	6	-	Arabidopsis thaliana	part of a light responsive element
PyunBBX1	LTR	CCGAAA	825	6	+	Hordeum vulgare	cis-acting element involved in low-temperature responsiveness
PyunBBX1	LTR	CCGAAA	1896	6	+	Hordeum vulgare	cis-acting element involved in low-temperature responsiveness
PyunBBX1	AT~TATA-box	TATATA	832	6	+	Arabidopsis thaliana
PyunBBX1	AT~TATA-box	TATATA	834	6	+	Arabidopsis thaliana
PyunBBX1	AT~TATA-box	TATATA	965	6	+	Arabidopsis thaliana
PyunBBX1	AAGAA-motif	GAAAGAA	439	7	+	Avena sativa
PyunBBX1	Unnamed__6	taTAAATATct	119	10	-	Zea mays
PyunBBX1	Unnamed__6	taTAAATATct	1018	10	-	Zea mays
PyunBBX1	MYB	CAACAG	100	6	-	Arabidopsis thaliana
PyunBBX1	MYB	TAACCA	353	6	+	Arabidopsis thaliana
PyunBBX1	MYB	CAACCA	1292	6	-	Arabidopsis thaliana
PyunBBX1	MYB	CAACAG	1442	6	+	Arabidopsis thaliana
PyunBBX1	GCN4_motif	TGAGTCA	430	7	+	Oryza sativa	cis-regulatory element involved in endosperm expression
PyunBBX1	TCA-element	CCATCTTTTT	1503	9	-	Nicotiana tabacum	cis-acting element involved in salicylic acid responsiveness
PyunBBX1	W box	TTGACC	54	6	+	Arabidopsis thaliana
PyunBBX1	G-Box	CACGTT	593	6	-	Pisum sativum	cis-acting regulatory element involved in light responsiveness
PyunBBX1	Myb	CAACTG	634	6	+	Arabidopsis thaliana
PyunBBX1	Myb	TAACTG	1099	6	+	Arabidopsis thaliana
PyunBBX1	Myb	TAACTG	1663	6	-	Arabidopsis thaliana
PyunBBX1	ERE	ATTTTAAA	809	8	-	Nicotiana glutinos
PyunBBX1	ERE	ATTTTAAA	1064	8	-	Nicotiana glutinos
PyunBBX1	ERE	ATTTTAAA	1593	8	-	Nicotiana glutinos
PyunBBX1	ERE	ATTTTAAA	1678	8	+	Nicotiana glutinos
PyunBBX1	GARE-motif	TCTGTTG	99	7	+	Brassica oleracea	gibberellin-responsive element
PyunBBX1	MYB-like sequence	TAACCA	353	6	+	Arabidopsis thaliana
PyunBBX1	CAAT-box	CAAAT	52	5	-	Pisum sativum	common cis-acting element in promoter and enhancer regions
PyunBBX1	CAAT-box	CAAAT	81	5	+	Pisum sativum	common cis-acting element in promoter and enhancer regions
PyunBBX1	CAAT-box	CAAT	108	4	+	Nicotiana glutinosa
PyunBBX1	CAAT-box	CAAT	212	4	+	Nicotiana glutinosa
PyunBBX1	CAAT-box	CAAT	281	4	+	Nicotiana glutinosa
PyunBBX1	CAAT-box	CAAT	320	4	+	Nicotiana glutinosa
PyunBBX1	CAAT-box	CAAT	341	4	-	Nicotiana glutinosa
PyunBBX1	CAAT-box	CCAAT	356	5	+	Arabidopsis thaliana	common cis-acting element in promoter and enhancer regions
PyunBBX1	CAAT-box	CAAT	357	4	+	Nicotiana glutinosa
PyunBBX1	CAAT-box	CAAAT	416	5	+	Pisum sativum	common cis-acting element in promoter and enhancer regions
PyunBBX1	CAAT-box	CAAT	424	4	-	Nicotiana glutinosa
PyunBBX1	CAAT-box	CAAT	475	4	+	Nicotiana glutinosa
PyunBBX1	CAAT-box	CAAAT	485	5	+	Pisum sativum	common cis-acting element in promoter and enhancer regions
PyunBBX1	CAAT-box	CCAAT	650	5	-	Arabidopsis thaliana	common cis-acting element in promoter and enhancer regions
PyunBBX1	CAAT-box	CAAT	661	4	-	Nicotiana glutinosa
PyunBBX1	CAAT-box	CCAAT	731	5	+	Arabidopsis thaliana	common cis-acting element in promoter and enhancer regions
PyunBBX1	CAAT-box	CAAT	732	4	+	Nicotiana glutinosa
PyunBBX1	CAAT-box	CCAAT	745	5	-	Arabidopsis thaliana	common cis-acting element in promoter and enhancer regions
PyunBBX1	CAAT-box	CAAT	769	4	+	Nicotiana glutinosa
PyunBBX1	CAAT-box	CAAT	806	4	+	Nicotiana glutinosa
PyunBBX1	CAAT-box	CAAT	817	4	+	Nicotiana glutinosa
PyunBBX1	CAAT-box	CAAT	928	4	-	Nicotiana glutinosa
PyunBBX1	CAAT-box	CCAAT	936	5	-	Arabidopsis thaliana	common cis-acting element in promoter and enhancer regions
PyunBBX1	CAAT-box	CAAAT	961	5	+	Pisum sativum	common cis-acting element in promoter and enhancer regions
PyunBBX1	CAAT-box	CAAT	989	4	-	Nicotiana glutinosa
PyunBBX1	CAAT-box	CAAT	1078	4	+	Nicotiana glutinosa
PyunBBX1	CAAT-box	CAAT	1141	4	-	Nicotiana glutinosa
PyunBBX1	CAAT-box	CCAAT	1198	5	-	Arabidopsis thaliana	common cis-acting element in promoter and enhancer regions
PyunBBX1	CAAT-box	CAAT	1210	4	-	Nicotiana glutinosa
PyunBBX1	CAAT-box	CAAT	1246	4	+	Nicotiana glutinosa
PyunBBX1	CAAT-box	CAAT	1264	4	+	Nicotiana glutinosa
PyunBBX1	CAAT-box	CAAT	1402	4	+	Nicotiana glutinosa
PyunBBX1	CAAT-box	CAAT	1465	4	-	Nicotiana glutinosa
PyunBBX1	CAAT-box	CAAAT	1484	5	+	Pisum sativum	common cis-acting element in promoter and enhancer regions
PyunBBX1	CAAT-box	CAAT	1790	4	+	Nicotiana glutinosa
PyunBBX1	CAAT-box	CAAAT	1799	5	+	Pisum sativum	common cis-acting element in promoter and enhancer regions
PyunBBX1	CAAT-box	CAAT	1807	4	-	Nicotiana glutinosa
PyunBBX1	CAAT-box	CAAT	1820	4	+	Nicotiana glutinosa
PyunBBX1	CAAT-box	CAAT	1867	4	-	Nicotiana glutinosa
PyunBBX1	G-box	TAACACGTAG	777	9	+	Brassica oleracea	cis-acting regulatory element involved in light responsiveness
PyunBBX1	G-box	TAACACGTAG	1085	9	+	Brassica oleracea	cis-acting regulatory element involved in light responsiveness
PyunBBX1	ARE	AAACCA	1585	6	-	Zea mays	cis-acting regulatory element essential for the anaerobic induction
PyunBBX1	TGA-box	TGACGTAA	75	8	-	Glycine max	part of an auxin-responsive element
PyunBBX1	Unnamed__4	CTCC	1928	4	+	Petroselinum hortense
PyunBBX1	Unnamed__4	CTCC	1931	4	+	Petroselinum hortense
PyunBBX1	Unnamed__4	CTCC	1936	4	+	Petroselinum hortense
PyunBBX1	MRE	AACCTAA	1040	7	+	Petroselinum crispum	MYB binding site involved in light responsiveness
PyunBBX1	TGA-element	AACGAC	296	6	+	Brassica oleracea	auxin-responsive element
PyunBBX1	TGA-element	AACGAC	1943	6	+	Brassica oleracea	auxin-responsive element
PyunBBX1	STRE	AGGGG	1783	5	+	Arabidopsis thaliana
PyunBBX1	as-1	TGACG	78	5	-	Arabidopsis thaliana
PyunBBX1	as-1	TGACG	257	5	-	Arabidopsis thaliana
PyunBBX1	Unnamed__1	GAATTTAATTAA	1421	11	+	Glycine max	60K protein binding site
PyunBBX1	CGTCA-motif	CGTCA	78	5	+	Hordeum vulgare	cis-acting regulatory element involved in the MeJA-responsiveness
PyunBBX1	CGTCA-motif	CGTCA	257	5	+	Hordeum vulgare	cis-acting regulatory element involved in the MeJA-responsiveness
PyunBBX1	AT1-motif	AATTATTTTTTATT	1597	13	+	Solanum tuberosum	part of a light responsive module
PyunBBX1	MBSI	TTTTTACGGTTA	1099	11	-	Petunia hybrida	MYB binding site involved in flavonoid biosynthetic genes regulation
PyunBBX10	CGTCA-motif	CGTCA	103	5	+	Hordeum vulgare	cis-acting regulatory element involved in the MeJA-responsiveness
PyunBBX10	CGTCA-motif	CGTCA	1111	5	-	Hordeum vulgare	cis-acting regulatory element involved in the MeJA-responsiveness
PyunBBX10	CGTCA-motif	CGTCA	1336	5	-	Hordeum vulgare	cis-acting regulatory element involved in the MeJA-responsiveness
PyunBBX10	AT1-motif	AATTATTTTTTATT	651	13	+	Solanum tuberosum	part of a light responsive module
PyunBBX10	as-1	TGACG	103	5	-	Arabidopsis thaliana
PyunBBX10	as-1	TGACG	1111	5	+	Arabidopsis thaliana
PyunBBX10	as-1	TGACG	1336	5	+	Arabidopsis thaliana
PyunBBX10	O2-site	GATGATGTGG	1154	9	-	Zea mays	cis-acting regulatory element involved in zein metabolism regulation
PyunBBX10	Unnamed__1	CGTGG	288	5	-	Zea mays
PyunBBX10	STRE	AGGGG	1365	5	+	Arabidopsis thaliana
PyunBBX10	Unnamed__2	AACCTAACCT	1383	9	-	Petroselinum hortense
PyunBBX10	MRE	AACCTAA	1483	7	+	Petroselinum crispum	MYB binding site involved in light responsiveness
PyunBBX10	TCA	TCATCTTCAT	810	9	-	Pisum sativum
PyunBBX10	GT1-motif	GGTTAA	779	6	-	Arabidopsis thaliana	light responsive element
PyunBBX10	GT1-motif	GGTTAA	1481	6	-	Arabidopsis thaliana	light responsive element
PyunBBX10	MYB recognition site	CCGTTG	1619	6	+	Arabidopsis thaliana
PyunBBX10	MYC	CATGTG	344	6	-	Arabidopsis thaliana
PyunBBX10	MYC	CATGTG	1213	6	+	Arabidopsis thaliana
PyunBBX10	MYC	CATGTG	1345	6	-	Arabidopsis thaliana
PyunBBX10	MYC	CATGTG	1895	6	+	Arabidopsis thaliana
PyunBBX10	Unnamed__4	CTCC	14	4	+	Petroselinum hortense
PyunBBX10	Unnamed__4	CTCC	392	4	-	Petroselinum hortense
PyunBBX10	Unnamed__4	CTCC	499	4	-	Petroselinum hortense
PyunBBX10	Unnamed__4	CTCC	604	4	-	Petroselinum hortense
PyunBBX10	Unnamed__4	CTCC	1363	4	-	Petroselinum hortense
PyunBBX10	Unnamed__4	CTCC	1980	4	+	Petroselinum hortense
PyunBBX10	ARE	AAACCA	1261	6	+	Zea mays	cis-acting regulatory element essential for the anaerobic induction
PyunBBX10	ARE	AAACCA	1634	6	-	Zea mays	cis-acting regulatory element essential for the anaerobic induction
PyunBBX10	CAAT-box	CCAAT	16	5	+	Arabidopsis thaliana	common cis-acting element in promoter and enhancer regions
PyunBBX10	CAAT-box	CAAT	17	4	+	Nicotiana glutinosa
PyunBBX10	CAAT-box	CAAT	56	4	-	Nicotiana glutinosa
PyunBBX10	CAAT-box	CAAT	125	4	+	Nicotiana glutinosa
PyunBBX10	CAAT-box	CCCAATTT	194	8	+	Arabidopsis thaliana	common cis-acting element in promoter and enhancer regions
PyunBBX10	CAAT-box	CCAAT	195	5	+	Arabidopsis thaliana	common cis-acting element in promoter and enhancer regions
PyunBBX10	CAAT-box	CAAT	196	4	+	Nicotiana glutinosa
PyunBBX10	CAAT-box	CAAAT	198	5	-	Pisum sativum	common cis-acting element in promoter and enhancer regions
PyunBBX10	CAAT-box	CCCAATTT	205	8	+	Arabidopsis thaliana	common cis-acting element in promoter and enhancer regions
PyunBBX10	CAAT-box	CCAAT	206	5	+	Arabidopsis thaliana	common cis-acting element in promoter and enhancer regions
PyunBBX10	CAAT-box	CAAT	207	4	+	Nicotiana glutinosa
PyunBBX10	CAAT-box	CAAT	304	4	+	Nicotiana glutinosa
PyunBBX10	CAAT-box	CAAT	356	4	-	Nicotiana glutinosa
PyunBBX10	CAAT-box	CAAT	415	4	+	Nicotiana glutinosa
PyunBBX10	CAAT-box	CAAT	441	4	-	Nicotiana glutinosa
PyunBBX10	CAAT-box	CAAAT	641	5	-	Pisum sativum	common cis-acting element in promoter and enhancer regions
PyunBBX10	CAAT-box	CAAT	687	4	-	Nicotiana glutinosa
PyunBBX10	CAAT-box	CAAT	756	4	+	Nicotiana glutinosa
PyunBBX10	CAAT-box	CAAAT	784	5	+	Pisum sativum	common cis-acting element in promoter and enhancer regions
PyunBBX10	CAAT-box	CAAT	845	4	-	Nicotiana glutinosa
PyunBBX10	CAAT-box	CCAAT	907	5	+	Arabidopsis thaliana	common cis-acting element in promoter and enhancer regions
PyunBBX10	CAAT-box	CAAT	908	4	+	Nicotiana glutinosa
PyunBBX10	CAAT-box	CAAAT	913	5	+	Pisum sativum	common cis-acting element in promoter and enhancer regions
PyunBBX10	CAAT-box	CAAT	948	4	+	Nicotiana glutinosa
PyunBBX10	CAAT-box	CAAT	1020	4	-	Nicotiana glutinosa
PyunBBX10	CAAT-box	CAAAT	1027	5	-	Pisum sativum	common cis-acting element in promoter and enhancer regions
PyunBBX10	CAAT-box	CAAAT	1033	5	-	Pisum sativum	common cis-acting element in promoter and enhancer regions
PyunBBX10	CAAT-box	CAAT	1109	4	-	Nicotiana glutinosa
PyunBBX10	CAAT-box	CCAAT	1222	5	-	Arabidopsis thaliana	common cis-acting element in promoter and enhancer regions
PyunBBX10	CAAT-box	CAAT	1233	4	+	Nicotiana glutinosa
PyunBBX10	CAAT-box	CAAAT	1269	5	-	Pisum sativum	common cis-acting element in promoter and enhancer regions
PyunBBX10	CAAT-box	CAAT	1302	4	+	Nicotiana glutinosa
PyunBBX10	CAAT-box	CAAT	1307	4	+	Nicotiana glutinosa
PyunBBX10	CAAT-box	CAAAT	1309	5	-	Pisum sativum	common cis-acting element in promoter and enhancer regions
PyunBBX10	CAAT-box	CAAT	1420	4	+	Nicotiana glutinosa
PyunBBX10	CAAT-box	CAAAT	1442	5	-	Pisum sativum	common cis-acting element in promoter and enhancer regions
PyunBBX10	CAAT-box	CAAAT	1468	5	-	Pisum sativum	common cis-acting element in promoter and enhancer regions
PyunBBX10	CAAT-box	CAAT	1498	4	+	Nicotiana glutinosa
PyunBBX10	CAAT-box	CAAT	1537	4	+	Nicotiana glutinosa
PyunBBX10	CAAT-box	CAAT	1560	4	+	Nicotiana glutinosa
PyunBBX10	CAAT-box	CAAT	1573	4	+	Nicotiana glutinosa
PyunBBX10	CAAT-box	CAAT	1656	4	-	Nicotiana glutinosa
PyunBBX10	CAAT-box	CAAAT	1663	5	-	Pisum sativum	common cis-acting element in promoter and enhancer regions
PyunBBX10	CAAT-box	CAAAT	1668	5	-	Pisum sativum	common cis-acting element in promoter and enhancer regions
PyunBBX10	CAAT-box	CCAAT	1729	5	+	Arabidopsis thaliana	common cis-acting element in promoter and enhancer regions
PyunBBX10	CAAT-box	CAAT	1730	4	+	Nicotiana glutinosa
PyunBBX10	CAAT-box	CAAT	1811	4	-	Nicotiana glutinosa
PyunBBX10	CAAT-box	CAAT	1957	4	-	Nicotiana glutinosa
PyunBBX10	CAAT-box	CAAAT	1983	5	+	Pisum sativum	common cis-acting element in promoter and enhancer regions
PyunBBX10	MYB-like sequence	TAACCA	71	6	+	Arabidopsis thaliana
PyunBBX10	MYB-like sequence	TAACCA	780	6	+	Arabidopsis thaliana
PyunBBX10	MYB-like sequence	TAACCA	904	6	+	Arabidopsis thaliana
PyunBBX10	TC-rich repeats	GTTTTCTTAC	1285	9	-	Nicotiana tabacum	cis-acting element involved in defense and stress responsiveness
PyunBBX10	ERE	ATTTTAAA	738	8	+	Nicotiana glutinos
PyunBBX10	ERE	ATTTTAAA	1817	8	+	Nicotiana glutinos
PyunBBX10	Myb	CAACTG	1874	6	-	Arabidopsis thaliana
PyunBBX10	G-Box	TCCACATGGCA	384	10	-	Triticum aestivum	cis-acting regulatory element involved in light responsiveness
PyunBBX10	G-Box	CACGTT	1607	6	-	Pisum sativum	cis-acting regulatory element involved in light responsiveness
PyunBBX10	TCA-element	CCATCTTTTT	1537	9	+	Nicotiana tabacum	cis-acting element involved in salicylic acid responsiveness
PyunBBX10	MYB	TAACCA	71	6	+	Arabidopsis thaliana
PyunBBX10	MYB	CAACCA	762	6	+	Arabidopsis thaliana
PyunBBX10	MYB	TAACCA	780	6	+	Arabidopsis thaliana
PyunBBX10	MYB	TAACCA	904	6	+	Arabidopsis thaliana
PyunBBX10	MYB	CAACCA	1623	6	-	Arabidopsis thaliana
PyunBBX10	AAGAA-motif	gGTAAAGAAA	1521	9	-	Avena sativa
PyunBBX10	AAGAA-motif	GAAAGAA	1522	7	-	Avena sativa
PyunBBX10	AAGAA-motif	GAAAGAA	1552	7	-	Avena sativa
PyunBBX10	AAGAA-motif	GAAAGAA	1994	7	+	Avena sativa
PyunBBX10	Unnamed__6	taTAAATATct	113	10	+	Zea mays
PyunBBX10	Unnamed__6	taTAAATATct	1862	11	+	Zea mays
PyunBBX10	WRE3	CCACCT	1426	6	+	Pisum sativum
PyunBBX10	CAT-box	GCCACT	501	6	-	Arabidopsis thaliana	cis-acting regulatory element related to meristem expression
PyunBBX10	CCAAT-box	CAACGG	1619	6	-	Hordeum vulgare	MYBHv1 binding site
PyunBBX10	AT~TATA-box	TATATA	85	6	+	Arabidopsis thaliana
PyunBBX10	AT~TATA-box	TATATAAA	659	8	-	Arabidopsis thaliana
PyunBBX10	AT~TATA-box	TATATA	661	6	+	Arabidopsis thaliana
PyunBBX10	AT~TATA-box	TATATA	924	6	+	Arabidopsis thaliana
PyunBBX10	AT~TATA-box	TATATA	1173	6	-	Arabidopsis thaliana
PyunBBX10	AT~TATA-box	TATATA	1800	6	-	Arabidopsis thaliana
PyunBBX10		motif_sequence	120	4	+	organism	short_function
PyunBBX10		motif_sequence	143	4	+	organism	short_function
PyunBBX10		motif_sequence	235	4	-	organism	short_function
PyunBBX10		motif_sequence	256	4	-	organism	short_function
PyunBBX10		motif_sequence	530	4	-	organism	short_function
PyunBBX10		motif_sequence	787	4	+	organism	short_function
PyunBBX10		motif_sequence	1297	4	+	organism	short_function
PyunBBX10		motif_sequence	1344	4	-	organism	short_function
PyunBBX10		motif_sequence	1358	4	-	organism	short_function
PyunBBX10		motif_sequence	1377	4	-	organism	short_function
PyunBBX10		motif_sequence	1530	4	+	organism	short_function
PyunBBX10		motif_sequence	1781	4	-	organism	short_function
PyunBBX10		motif_sequence	1869	4	+	organism	short_function
PyunBBX10		motif_sequence	1939	4	-	organism	short_function
PyunBBX10		motif_sequence	1948	4	-	organism	short_function
PyunBBX10		motif_sequence	1975	4	+	organism	short_function
PyunBBX10	ABRE	ACGTG	1608	5	+	Arabidopsis thaliana	cis-acting element involved in the abscisic acid responsiveness
PyunBBX10	AT-rich sequence	TAAAATACT	1047	9	-	Pisum sativum	element for maximal elicitor-mediated activation (2copies)
PyunBBX10	MBS	CAACTG	1874	6	-	Arabidopsis thaliana	MYB binding site involved in drought-inducibility
PyunBBX10	TGACG-motif	TGACG	103	5	-	Hordeum vulgare	cis-acting regulatory element involved in the MeJA-responsiveness
PyunBBX10	TGACG-motif	TGACG	1111	5	+	Hordeum vulgare	cis-acting regulatory element involved in the MeJA-responsiveness
PyunBBX10	TGACG-motif	TGACG	1336	5	+	Hordeum vulgare	cis-acting regulatory element involved in the MeJA-responsiveness
PyunBBX10	AT-rich element	ATAGAAATCAA	1035	10	-	Glycine max	binding site of AT-rich DNA binding protein (ATBP-1)
PyunBBX10	WUN-motif	AAATTTCTT	180	9	+	Nicotiana glutinosa
PyunBBX10	GTGGC-motif	GATTCTGTGGC	405	10	-	Spinacia oleracea	part of a light responsive element
PyunBBX10	AE-box	AGAAACAA	8	8	-	Arabidopsis thaliana	part of a module for light response
PyunBBX10	Box 4	ATTAAT	938	6	+	Petroselinum crispum	part of a conserved DNA module involved in light responsiveness
PyunBBX10	Box 4	ATTAAT	1840	6	-	Petroselinum crispum	part of a conserved DNA module involved in light responsiveness
PyunBBX10	TATA-box	ATTATA	83	6	+	Brassica napus	core promoter element around -30 of transcription start
PyunBBX10	TATA-box	TATATAA	84	7	-	Arabidopsis thaliana	core promoter element around -30 of transcription start
PyunBBX10	TATA-box	TATATA	85	6	+	Arabidopsis thaliana	core promoter element around -30 of transcription start
PyunBBX10	TATA-box	ATATAT	86	6	+	Brassica napus	core promoter element around -30 of transcription start
PyunBBX10	TATA-box	TATA	87	4	+	Arabidopsis thaliana	core promoter element around -30 of transcription start
PyunBBX10	TATA-box	TATA	111	4	+	Arabidopsis thaliana	core promoter element around -30 of transcription start
PyunBBX10	TATA-box	TATAA	156	5	-	Arabidopsis thaliana	core promoter element around -30 of transcription start
PyunBBX10	TATA-box	TATA	157	4	+	Arabidopsis thaliana	core promoter element around -30 of transcription start
PyunBBX10	TATA-box	TATA	328	4	+	Arabidopsis thaliana	core promoter element around -30 of transcription start
PyunBBX10	TATA-box	ATTATA	614	6	+	Brassica napus	core promoter element around -30 of transcription start
PyunBBX10	TATA-box	TATAA	615	5	-	Arabidopsis thaliana	core promoter element around -30 of transcription start
PyunBBX10	TATA-box	TATA	616	4	+	Arabidopsis thaliana	core promoter element around -30 of transcription start
PyunBBX10	TATA-box	TATAAAA	658	7	-	Pisum sativum	core promoter element around -30 of transcription start
PyunBBX10	TATA-box	TATAAA	659	6	-	Helianthus annuus	core promoter element around -30 of transcription start
PyunBBX10	TATA-box	TATATAA	660	7	-	Arabidopsis thaliana	core promoter element around -30 of transcription start
PyunBBX10	TATA-box	TATATA	661	6	+	Arabidopsis thaliana	core promoter element around -30 of transcription start
PyunBBX10	TATA-box	ATATAT	662	6	+	Brassica napus	core promoter element around -30 of transcription start
PyunBBX10	TATA-box	TATA	663	4	+	Arabidopsis thaliana	core promoter element around -30 of transcription start
PyunBBX10	TATA-box	TATAAAA	668	7	-	Pisum sativum	core promoter element around -30 of transcription start
PyunBBX10	TATA-box	TATAAA	669	6	-	Helianthus annuus	core promoter element around -30 of transcription start
PyunBBX10	TATA-box	TATAA	670	5	-	Arabidopsis thaliana	core promoter element around -30 of transcription start
PyunBBX10	TATA-box	TATA	671	4	+	Arabidopsis thaliana	core promoter element around -30 of transcription start
PyunBBX10	TATA-box	ATATAT	683	6	+	Brassica napus	core promoter element around -30 of transcription start
PyunBBX10	TATA-box	TATA	684	4	+	Arabidopsis thaliana	core promoter element around -30 of transcription start
PyunBBX10	TATA-box	ATTATA	857	6	+	Brassica napus	core promoter element around -30 of transcription start
PyunBBX10	TATA-box	TATAA	858	5	-	Arabidopsis thaliana	core promoter element around -30 of transcription start
PyunBBX10	TATA-box	TATA	859	4	+	Arabidopsis thaliana	core promoter element around -30 of transcription start
PyunBBX10	TATA-box	TATATAA	923	7	-	Arabidopsis thaliana	core promoter element around -30 of transcription start
PyunBBX10	TATA-box	TATATA	924	6	+	Arabidopsis thaliana	core promoter element around -30 of transcription start
PyunBBX10	TATA-box	ATATAT	925	6	+	Brassica napus	core promoter element around -30 of transcription start
PyunBBX10	TATA-box	TATA	926	4	+	Arabidopsis thaliana	core promoter element around -30 of transcription start
PyunBBX10	TATA-box	ATTATA	1132	6	+	Brassica napus	core promoter element around -30 of transcription start
PyunBBX10	TATA-box	TATAA	1133	5	-	Arabidopsis thaliana	core promoter element around -30 of transcription start
PyunBBX10	TATA-box	TATA	1134	4	-	Arabidopsis thaliana	core promoter element around -30 of transcription start
PyunBBX10	TATA-box	TATATA	1173	6	-	Arabidopsis thaliana	core promoter element around -30 of transcription start
PyunBBX10	TATA-box	ATATAA	1174	6	+	Brassica oleracea	core promoter element around -30 of transcription start
PyunBBX10	TATA-box	TATA	1175	4	-	Arabidopsis thaliana	core promoter element around -30 of transcription start
PyunBBX10	TATA-box	ATTATA	1327	6	+	Brassica napus	core promoter element around -30 of transcription start
PyunBBX10	TATA-box	TATAA	1328	5	-	Arabidopsis thaliana	core promoter element around -30 of transcription start
PyunBBX10	TATA-box	TATA	1329	4	-	Arabidopsis thaliana	core promoter element around -30 of transcription start
PyunBBX10	TATA-box	TATA	1596	4	-	Arabidopsis thaliana	core promoter element around -30 of transcription start
PyunBBX10	TATA-box	TATATA	1800	6	-	Arabidopsis thaliana	core promoter element around -30 of transcription start
PyunBBX10	TATA-box	ATATAA	1801	6	+	Brassica oleracea	core promoter element around -30 of transcription start
PyunBBX10	TATA-box	TATA	1802	4	-	Arabidopsis thaliana	core promoter element around -30 of transcription start
PyunBBX10	TATA-box	TATAAAT	1824	7	-	Brassica juncea	core promoter element around -30 of transcription start
PyunBBX10	TATA-box	TATAAA	1825	6	-	Helianthus annuus	core promoter element around -30 of transcription start
PyunBBX10	TATA-box	TATAA	1826	5	-	Arabidopsis thaliana	core promoter element around -30 of transcription start
PyunBBX10	TATA-box	TATA	1827	4	-	Arabidopsis thaliana	core promoter element around -30 of transcription start
PyunBBX10	TATA-box	TACAAAA	1834	7	-	Oryza sativa	core promoter element around -30 of transcription start
PyunBBX10	TATA-box	ATTATA	1860	6	+	Brassica napus	core promoter element around -30 of transcription start
PyunBBX10	TATA-box	TATAA	1861	5	-	Arabidopsis thaliana	core promoter element around -30 of transcription start
PyunBBX10	TATA-box	TATA	1862	4	-	Arabidopsis thaliana	core promoter element around -30 of transcription start
PyunBBX10	TATA-box	ccTATAAAaa	1906	9	-	Arabidopsis thaliana	core promoter element around -30 of transcription start
PyunBBX11	MYC	CATTTG	521	6	-	Arabidopsis thaliana
PyunBBX11	MYC	CATTTG	1112	6	-	Arabidopsis thaliana
PyunBBX11	MYC	CATTTG	1592	6	+	Arabidopsis thaliana
PyunBBX11	MYC	CATGTG	1879	6	+	Arabidopsis thaliana
PyunBBX11	Unnamed__14	TCCACGTAGA	1944	9	+	Zea mays
PyunBBX11	ARE	AAACCA	1550	6	-	Zea mays	cis-acting regulatory element essential for the anaerobic induction
PyunBBX11	ARE	AAACCA	1588	6	+	Zea mays	cis-acting regulatory element essential for the anaerobic induction
PyunBBX11	Unnamed__4	CTCC	252	4	-	Petroselinum hortense
PyunBBX11	Unnamed__4	CTCC	335	4	-	Petroselinum hortense
PyunBBX11	Unnamed__4	CTCC	605	4	+	Petroselinum hortense
PyunBBX11	Unnamed__4	CTCC	622	4	+	Petroselinum hortense
PyunBBX11	Unnamed__4	CTCC	1008	4	-	Petroselinum hortense
PyunBBX11	Unnamed__4	CTCC	1387	4	+	Petroselinum hortense
PyunBBX11	Unnamed__4	CTCC	1712	4	+	Petroselinum hortense
PyunBBX11	Unnamed__4	CTCC	1973	4	+	Petroselinum hortense
PyunBBX11	MYB-like sequence	TAACCA	517	6	+	Arabidopsis thaliana
PyunBBX11	CAAT-box	CAAT	10	4	+	Nicotiana glutinosa
PyunBBX11	CAAT-box	CAAAT	52	5	-	Pisum sativum	common cis-acting element in promoter and enhancer regions
PyunBBX11	CAAT-box	CAAT	139	4	+	Nicotiana glutinosa
PyunBBX11	CAAT-box	CAAAT	165	5	-	Pisum sativum	common cis-acting element in promoter and enhancer regions
PyunBBX11	CAAT-box	CAAT	187	4	+	Nicotiana glutinosa
PyunBBX11	CAAT-box	CAAT	231	4	+	Nicotiana glutinosa
PyunBBX11	CAAT-box	CAAAT	331	5	-	Pisum sativum	common cis-acting element in promoter and enhancer regions
PyunBBX11	CAAT-box	CAAT	442	4	+	Nicotiana glutinosa
PyunBBX11	CAAT-box	CAAAT	473	5	+	Pisum sativum	common cis-acting element in promoter and enhancer regions
PyunBBX11	CAAT-box	CAAAT	497	5	+	Pisum sativum	common cis-acting element in promoter and enhancer regions
PyunBBX11	CAAT-box	CAAT	504	4	-	Nicotiana glutinosa
PyunBBX11	CAAT-box	CAAAT	521	5	+	Pisum sativum	common cis-acting element in promoter and enhancer regions
PyunBBX11	CAAT-box	CAAAT	698	5	-	Pisum sativum	common cis-acting element in promoter and enhancer regions
PyunBBX11	CAAT-box	CAAT	1057	4	+	Nicotiana glutinosa
PyunBBX11	CAAT-box	CAAAT	1112	5	+	Pisum sativum	common cis-acting element in promoter and enhancer regions
PyunBBX11	CAAT-box	CAAAT	1128	5	+	Pisum sativum	common cis-acting element in promoter and enhancer regions
PyunBBX11	CAAT-box	CAAT	1156	4	-	Nicotiana glutinosa
PyunBBX11	CAAT-box	CAAAT	1175	5	+	Pisum sativum	common cis-acting element in promoter and enhancer regions
PyunBBX11	CAAT-box	CCAAT	1194	5	-	Arabidopsis thaliana	common cis-acting element in promoter and enhancer regions
PyunBBX11	CAAT-box	CCAAT	1212	5	+	Arabidopsis thaliana	common cis-acting element in promoter and enhancer regions
PyunBBX11	CAAT-box	CAAT	1213	4	+	Nicotiana glutinosa
PyunBBX11	CAAT-box	CAAAT	1271	5	-	Pisum sativum	common cis-acting element in promoter and enhancer regions
PyunBBX11	CAAT-box	CAAT	1297	4	-	Nicotiana glutinosa
PyunBBX11	CAAT-box	CAAT	1324	4	-	Nicotiana glutinosa
PyunBBX11	CAAT-box	CCAAT	1362	5	+	Arabidopsis thaliana	common cis-acting element in promoter and enhancer regions
PyunBBX11	CAAT-box	CAAT	1363	4	+	Nicotiana glutinosa
PyunBBX11	CAAT-box	CAAT	1450	4	+	Nicotiana glutinosa
PyunBBX11	CAAT-box	CAAT	1583	4	-	Nicotiana glutinosa
PyunBBX11	CAAT-box	CAAAT	1593	5	-	Pisum sativum	common cis-acting element in promoter and enhancer regions
PyunBBX11	CAAT-box	AGCTCAATTTCA	1643	11	+	Daucus carota	common cis-acting element in promoter and enhancer regions
PyunBBX11	CAAT-box	CAAT	1647	4	+	Nicotiana glutinosa
PyunBBX11	CAAT-box	CAAT	1685	4	+	Nicotiana glutinosa
PyunBBX11	CAAT-box	CAAAT	1687	5	-	Pisum sativum	common cis-acting element in promoter and enhancer regions
PyunBBX11	CAAT-box	CAAAT	1745	5	+	Pisum sativum	common cis-acting element in promoter and enhancer regions
PyunBBX11	CAAT-box	CAAT	1761	4	+	Nicotiana glutinosa
PyunBBX11	CAAT-box	CCCAATTT	1780	8	+	Arabidopsis thaliana	common cis-acting element in promoter and enhancer regions
PyunBBX11	CAAT-box	CCAAT	1781	5	+	Arabidopsis thaliana	common cis-acting element in promoter and enhancer regions
PyunBBX11	CAAT-box	CAAT	1782	4	+	Nicotiana glutinosa
PyunBBX11	CAAT-box	CAAAT	1848	5	+	Pisum sativum	common cis-acting element in promoter and enhancer regions
PyunBBX11	CAAT-box	CCAAT	1976	5	+	Arabidopsis thaliana	common cis-acting element in promoter and enhancer regions
PyunBBX11	CAAT-box	CAAT	1977	4	+	Nicotiana glutinosa
PyunBBX11	G-box	TAACACGTAG	1560	9	+	Brassica oleracea	cis-acting regulatory element involved in light responsiveness
PyunBBX11	G-box	TACGTG	1946	6	-	Arabidopsis thaliana	cis-acting regulatory element involved in light responsiveness
PyunBBX11	ERE	ATTTTAAA	566	8	+	Nicotiana glutinos
PyunBBX11	ERE	ATTTTAAA	963	8	+	Nicotiana glutinos
PyunBBX11	ERE	ATTTTAAA	1069	8	-	Nicotiana glutinos
PyunBBX11	ERE	ATTTTAAA	1599	8	+	Nicotiana glutinos
PyunBBX11	ERE	ATTTTAAA	1820	8	+	Nicotiana glutinos
PyunBBX11	GARE-motif	TCTGTTG	1573	7	+	Brassica oleracea	gibberellin-responsive element
PyunBBX11	circadian	CAAAGATATC	1660	9	+	Lycopersicon esculentum	cis-acting regulatory element involved in circadian control
PyunBBX11	ABRE3a	TACGTG	1946	6	-	Zea mays
PyunBBX11	CGTCA-motif	CGTCA	701	5	-	Hordeum vulgare	cis-acting regulatory element involved in the MeJA-responsiveness
PyunBBX11	Unnamed__10	TCCACGTAGA	1944	9	+	Zea mays
PyunBBX11	as-1	TGACG	701	5	+	Arabidopsis thaliana
PyunBBX11	STRE	AGGGG	415	5	+	Arabidopsis thaliana
PyunBBX11	STRE	AGGGG	599	5	-	Arabidopsis thaliana
PyunBBX11	STRE	AGGGG	1546	5	-	Arabidopsis thaliana
PyunBBX11	AT-rich sequence	TAAAATACT	1278	9	-	Pisum sativum	element for maximal elicitor-mediated activation (2copies)
PyunBBX11	TGACG-motif	TGACG	701	5	+	Hordeum vulgare	cis-acting regulatory element involved in the MeJA-responsiveness
PyunBBX11		motif_sequence	65	4	+	organism	short_function
PyunBBX11		motif_sequence	70	4	+	organism	short_function
PyunBBX11		motif_sequence	247	4	-	organism	short_function
PyunBBX11		motif_sequence	320	4	+	organism	short_function
PyunBBX11		motif_sequence	422	4	-	organism	short_function
PyunBBX11		motif_sequence	1011	4	-	organism	short_function
PyunBBX11		motif_sequence	1609	4	+	organism	short_function
PyunBBX11		motif_sequence	1710	4	+	organism	short_function
PyunBBX11		motif_sequence	1732	4	-	organism	short_function
PyunBBX11		motif_sequence	1855	4	-	organism	short_function
PyunBBX11		motif_sequence	1871	4	+	organism	short_function
PyunBBX11		motif_sequence	1898	4	-	organism	short_function
PyunBBX11		motif_sequence	1968	4	+	organism	short_function
PyunBBX11	ABRE	ACGTG	1941	5	+	Arabidopsis thaliana	cis-acting element involved in the abscisic acid responsiveness
PyunBBX11	ABRE	ACGTG	1946	5	-	Arabidopsis thaliana	cis-acting element involved in the abscisic acid responsiveness
PyunBBX11	WUN-motif	AAATTACTA	1241	9	-	Nicotiana glutinosa
PyunBBX11	WUN-motif	AAATTACT	1242	8	-	Nicotiana glutinosa
PyunBBX11	TATA	TATAAAAT	674	8	+	Arabidopsis thaliana
PyunBBX11	TATA	TATAAAAT	932	8	+	Arabidopsis thaliana
PyunBBX11	TATA	TATAAAAT	1281	8	-	Arabidopsis thaliana
PyunBBX11	AE-box	AGAAACTT	1920	8	+	Arabidopsis thaliana	part of a module for light response
PyunBBX11	Unnamed__12	TCCACGTAGA	1944	9	+	Zea mays
PyunBBX11	Box 4	ATTAAT	81	6	+	Petroselinum crispum	part of a conserved DNA module involved in light responsiveness
PyunBBX11	Box 4	ATTAAT	782	6	+	Petroselinum crispum	part of a conserved DNA module involved in light responsiveness
PyunBBX11	Box 4	ATTAAT	1472	6	-	Petroselinum crispum	part of a conserved DNA module involved in light responsiveness
PyunBBX11	TATA-box	ATTATA	12	6	+	Brassica napus	core promoter element around -30 of transcription start
PyunBBX11	TATA-box	TATATAA	13	7	-	Arabidopsis thaliana	core promoter element around -30 of transcription start
PyunBBX11	TATA-box	TATATA	14	6	+	Arabidopsis thaliana	core promoter element around -30 of transcription start
PyunBBX11	TATA-box	ATATAT	15	6	+	Brassica napus	core promoter element around -30 of transcription start
PyunBBX11	TATA-box	TATA	16	4	+	Arabidopsis thaliana	core promoter element around -30 of transcription start
PyunBBX11	TATA-box	TATATA	326	6	+	Arabidopsis thaliana	core promoter element around -30 of transcription start
PyunBBX11	TATA-box	ATATAT	327	6	+	Brassica napus	core promoter element around -30 of transcription start
PyunBBX11	TATA-box	TATA	328	4	+	Arabidopsis thaliana	core promoter element around -30 of transcription start
PyunBBX11	TATA-box	ATATAT	500	6	+	Brassica napus	core promoter element around -30 of transcription start
PyunBBX11	TATA-box	TATA	501	4	+	Arabidopsis thaliana	core promoter element around -30 of transcription start
PyunBBX11	TATA-box	TATTTAAA	577	8	-	Arabidopsis thaliana	core promoter element around -30 of transcription start
PyunBBX11	TATA-box	ATTATA	633	6	+	Brassica napus	core promoter element around -30 of transcription start
PyunBBX11	TATA-box	TATAA	634	5	-	Arabidopsis thaliana	core promoter element around -30 of transcription start
PyunBBX11	TATA-box	TATATTTATATTT	635	13	+	Avena sativa	core promoter element around -30 of transcription start
PyunBBX11	TATA-box	TATAAATA	637	8	-	Daucus carota	core promoter element around -30 of transcription start
PyunBBX11	TATA-box	TATAAAT	638	7	-	Brassica juncea	core promoter element around -30 of transcription start
PyunBBX11	TATA-box	TATAAA	639	6	-	Helianthus annuus	core promoter element around -30 of transcription start
PyunBBX11	TATA-box	TATAA	640	5	-	Arabidopsis thaliana	core promoter element around -30 of transcription start
PyunBBX11	TATA-box	TATA	641	4	+	Arabidopsis thaliana	core promoter element around -30 of transcription start
PyunBBX11	TATA-box	TATAAAA	671	7	-	Pisum sativum	core promoter element around -30 of transcription start
PyunBBX11	TATA-box	TATAAA	672	6	-	Helianthus annuus	core promoter element around -30 of transcription start
PyunBBX11	TATA-box	TATAA	673	5	-	Arabidopsis thaliana	core promoter element around -30 of transcription start
PyunBBX11	TATA-box	TATA	674	4	+	Arabidopsis thaliana	core promoter element around -30 of transcription start
PyunBBX11	TATA-box	TATAAAA	692	7	-	Pisum sativum	core promoter element around -30 of transcription start
PyunBBX11	TATA-box	TATAAA	693	6	-	Helianthus annuus	core promoter element around -30 of transcription start
PyunBBX11	TATA-box	TATAA	694	5	-	Arabidopsis thaliana	core promoter element around -30 of transcription start
PyunBBX11	TATA-box	TATA	695	4	+	Arabidopsis thaliana	core promoter element around -30 of transcription start
PyunBBX11	TATA-box	ATATAT	818	6	+	Brassica napus	core promoter element around -30 of transcription start
PyunBBX11	TATA-box	TATATA	819	6	+	Arabidopsis thaliana	core promoter element around -30 of transcription start
PyunBBX11	TATA-box	TATA	821	4	+	Arabidopsis thaliana	core promoter element around -30 of transcription start
PyunBBX11	TATA-box	ccTATAAAaa	851	10	+	Arabidopsis thaliana	core promoter element around -30 of transcription start
PyunBBX11	TATA-box	TATA	853	4	+	Arabidopsis thaliana	core promoter element around -30 of transcription start
PyunBBX11	TATA-box	ATATAA	868	6	+	Brassica oleracea	core promoter element around -30 of transcription start
PyunBBX11	TATA-box	TATA	869	4	+	Arabidopsis thaliana	core promoter element around -30 of transcription start
PyunBBX11	TATA-box	ATTATA	901	6	+	Brassica napus	core promoter element around -30 of transcription start
PyunBBX11	TATA-box	TATAA	902	5	-	Arabidopsis thaliana	core promoter element around -30 of transcription start
PyunBBX11	TATA-box	TATA	903	4	+	Arabidopsis thaliana	core promoter element around -30 of transcription start
PyunBBX11	TATA-box	ATATAT	909	6	+	Brassica napus	core promoter element around -30 of transcription start
PyunBBX11	TATA-box	TATATTTATATTT	910	12	+	Avena sativa	core promoter element around -30 of transcription start
PyunBBX11	TATA-box	taTATAAAtc	912	9	-	Arabidopsis thaliana	core promoter element around -30 of transcription start
PyunBBX11	TATA-box	TATAAAT	913	7	-	Brassica juncea	core promoter element around -30 of transcription start
PyunBBX11	TATA-box	TATAAA	914	6	-	Helianthus annuus	core promoter element around -30 of transcription start
PyunBBX11	TATA-box	TATATAA	915	7	-	Arabidopsis thaliana	core promoter element around -30 of transcription start
PyunBBX11	TATA-box	TATATA	916	6	+	Arabidopsis thaliana	core promoter element around -30 of transcription start
PyunBBX11	TATA-box	ATATAT	917	6	+	Brassica napus	core promoter element around -30 of transcription start
PyunBBX11	TATA-box	TATATA	918	6	+	Arabidopsis thaliana	core promoter element around -30 of transcription start
PyunBBX11	TATA-box	TATA	920	4	+	Arabidopsis thaliana	core promoter element around -30 of transcription start
PyunBBX11	TATA-box	TATAAA	930	6	-	Helianthus annuus	core promoter element around -30 of transcription start
PyunBBX11	TATA-box	TATAA	931	5	-	Arabidopsis thaliana	core promoter element around -30 of transcription start
PyunBBX11	TATA-box	TATA	932	4	+	Arabidopsis thaliana	core promoter element around -30 of transcription start
PyunBBX11	TATA-box	TATATTTATATTT	936	12	-	Avena sativa	core promoter element around -30 of transcription start
PyunBBX11	TATA-box	ATATAA	938	6	+	Brassica oleracea	core promoter element around -30 of transcription start
PyunBBX11	TATA-box	TATA	939	4	+	Arabidopsis thaliana	core promoter element around -30 of transcription start
PyunBBX11	TATA-box	TATATA	945	6	+	Arabidopsis thaliana	core promoter element around -30 of transcription start
PyunBBX11	TATA-box	ATATAT	946	6	+	Brassica napus	core promoter element around -30 of transcription start
PyunBBX11	TATA-box	TATATA	947	6	+	Arabidopsis thaliana	core promoter element around -30 of transcription start
PyunBBX11	TATA-box	ATATAT	948	6	+	Brassica napus	core promoter element around -30 of transcription start
PyunBBX11	TATA-box	TATATA	949	6	+	Arabidopsis thaliana	core promoter element around -30 of transcription start
PyunBBX11	TATA-box	ATATAA	950	6	+	Brassica oleracea	core promoter element around -30 of transcription start
PyunBBX11	TATA-box	TATA	951	4	+	Arabidopsis thaliana	core promoter element around -30 of transcription start
PyunBBX11	TATA-box	ATATAA	955	6	+	Brassica oleracea	core promoter element around -30 of transcription start
PyunBBX11	TATA-box	TATA	956	4	+	Arabidopsis thaliana	core promoter element around -30 of transcription start
PyunBBX11	TATA-box	TATTTAAA	965	8	-	Arabidopsis thaliana	core promoter element around -30 of transcription start
PyunBBX11	TATA-box	ATATAA	970	6	+	Brassica oleracea	core promoter element around -30 of transcription start
PyunBBX11	TATA-box	TATA	971	4	+	Arabidopsis thaliana	core promoter element around -30 of transcription start
PyunBBX11	TATA-box	ATTATA	977	6	+	Brassica napus	core promoter element around -30 of transcription start
PyunBBX11	TATA-box	TATAA	978	5	-	Arabidopsis thaliana	core promoter element around -30 of transcription start
PyunBBX11	TATA-box	TATA	979	4	+	Arabidopsis thaliana	core promoter element around -30 of transcription start
PyunBBX11	TATA-box	ATATAT	984	6	+	Brassica napus	core promoter element around -30 of transcription start
PyunBBX11	TATA-box	TATATA	985	6	+	Arabidopsis thaliana	core promoter element around -30 of transcription start
PyunBBX11	TATA-box	ATATAA	986	6	+	Brassica oleracea	core promoter element around -30 of transcription start
PyunBBX11	TATA-box	TATA	987	4	+	Arabidopsis thaliana	core promoter element around -30 of transcription start
PyunBBX11	TATA-box	TATAAAA	1047	7	-	Pisum sativum	core promoter element around -30 of transcription start
PyunBBX11	TATA-box	TATAAA	1048	6	-	Helianthus annuus	core promoter element around -30 of transcription start
PyunBBX11	TATA-box	TATAA	1049	5	-	Arabidopsis thaliana	core promoter element around -30 of transcription start
PyunBBX11	TATA-box	TATA	1050	4	-	Arabidopsis thaliana	core promoter element around -30 of transcription start
PyunBBX11	TATA-box	TATAAAT	1059	7	-	Brassica juncea	core promoter element around -30 of transcription start
PyunBBX11	TATA-box	TATAAA	1060	6	-	Helianthus annuus	core promoter element around -30 of transcription start
PyunBBX11	TATA-box	TATAA	1061	5	-	Arabidopsis thaliana	core promoter element around -30 of transcription start
PyunBBX11	TATA-box	TATA	1062	4	-	Arabidopsis thaliana	core promoter element around -30 of transcription start
PyunBBX11	TATA-box	TATAAAT	1075	7	-	Brassica juncea	core promoter element around -30 of transcription start
PyunBBX11	TATA-box	TATAAA	1076	6	-	Helianthus annuus	core promoter element around -30 of transcription start
PyunBBX11	TATA-box	TATAA	1077	5	-	Arabidopsis thaliana	core promoter element around -30 of transcription start
PyunBBX11	TATA-box	TATA	1078	4	-	Arabidopsis thaliana	core promoter element around -30 of transcription start
PyunBBX11	TATA-box	ATTATA	1085	6	+	Brassica napus	core promoter element around -30 of transcription start
PyunBBX11	TATA-box	TATATAA	1086	7	-	Arabidopsis thaliana	core promoter element around -30 of transcription start
PyunBBX11	TATA-box	TATATA	1087	6	-	Arabidopsis thaliana	core promoter element around -30 of transcription start
PyunBBX11	TATA-box	ATATAA	1088	6	+	Brassica oleracea	core promoter element around -30 of transcription start
PyunBBX11	TATA-box	TATA	1089	4	-	Arabidopsis thaliana	core promoter element around -30 of transcription start
PyunBBX11	TATA-box	ATATAA	1093	6	+	Brassica oleracea	core promoter element around -30 of transcription start
PyunBBX11	TATA-box	TATA	1094	4	-	Arabidopsis thaliana	core promoter element around -30 of transcription start
PyunBBX11	TATA-box	ATATAT	1169	6	-	Brassica napus	core promoter element around -30 of transcription start
PyunBBX11	TATA-box	TATA	1170	4	-	Arabidopsis thaliana	core promoter element around -30 of transcription start
PyunBBX11	TATA-box	ATTATA	1181	6	+	Brassica napus	core promoter element around -30 of transcription start
PyunBBX11	TATA-box	TATAA	1182	5	-	Arabidopsis thaliana	core promoter element around -30 of transcription start
PyunBBX11	TATA-box	TATA	1183	4	-	Arabidopsis thaliana	core promoter element around -30 of transcription start
PyunBBX11	TATA-box	TATAAAA	1188	7	-	Pisum sativum	core promoter element around -30 of transcription start
PyunBBX11	TATA-box	TATAAA	1189	6	-	Helianthus annuus	core promoter element around -30 of transcription start
PyunBBX11	TATA-box	TATAA	1190	5	-	Arabidopsis thaliana	core promoter element around -30 of transcription start
PyunBBX11	TATA-box	TATA	1191	4	-	Arabidopsis thaliana	core promoter element around -30 of transcription start
PyunBBX11	TATA-box	ATATAA	1229	6	+	Brassica oleracea	core promoter element around -30 of transcription start
PyunBBX11	TATA-box	TATA	1230	4	-	Arabidopsis thaliana	core promoter element around -30 of transcription start
PyunBBX11	TATA-box	ATATAT	1235	6	-	Brassica napus	core promoter element around -30 of transcription start
PyunBBX11	TATA-box	TATA	1236	4	-	Arabidopsis thaliana	core promoter element around -30 of transcription start
PyunBBX11	TATA-box	ATTATA	1266	6	+	Brassica napus	core promoter element around -30 of transcription start
PyunBBX11	TATA-box	TATAA	1267	5	-	Arabidopsis thaliana	core promoter element around -30 of transcription start
PyunBBX11	TATA-box	TATA	1268	4	-	Arabidopsis thaliana	core promoter element around -30 of transcription start
PyunBBX11	TATA-box	TATAAAA	1282	7	-	Pisum sativum	core promoter element around -30 of transcription start
PyunBBX11	TATA-box	TATAAA	1283	6	-	Helianthus annuus	core promoter element around -30 of transcription start
PyunBBX11	TATA-box	TATAA	1284	5	-	Arabidopsis thaliana	core promoter element around -30 of transcription start
PyunBBX11	TATA-box	TATA	1285	4	-	Arabidopsis thaliana	core promoter element around -30 of transcription start
PyunBBX11	TATA-box	ATATAT	1290	6	-	Brassica napus	core promoter element around -30 of transcription start
PyunBBX11	TATA-box	TATA	1291	4	-	Arabidopsis thaliana	core promoter element around -30 of transcription start
PyunBBX11	TATA-box	TATACA	1299	6	-	Helianthus annuus	core promoter element around -30 of transcription start
PyunBBX11	TATA-box	TATATA	1301	6	-	Arabidopsis thaliana	core promoter element around -30 of transcription start
PyunBBX11	TATA-box	ATATAT	1302	6	-	Brassica napus	core promoter element around -30 of transcription start
PyunBBX11	TATA-box	TATATA	1303	6	-	Arabidopsis thaliana	core promoter element around -30 of transcription start
PyunBBX11	TATA-box	ATATAT	1304	6	-	Brassica napus	core promoter element around -30 of transcription start
PyunBBX11	TATA-box	TATA	1305	4	-	Arabidopsis thaliana	core promoter element around -30 of transcription start
PyunBBX11	TATA-box	taTATAAAtc	1307	9	-	Arabidopsis thaliana	core promoter element around -30 of transcription start
PyunBBX11	TATA-box	TATAAAT	1308	7	-	Brassica juncea	core promoter element around -30 of transcription start
PyunBBX11	TATA-box	TATAAA	1309	6	-	Helianthus annuus	core promoter element around -30 of transcription start
PyunBBX11	TATA-box	TATATAA	1310	7	-	Arabidopsis thaliana	core promoter element around -30 of transcription start
PyunBBX11	TATA-box	TATATA	1311	6	-	Arabidopsis thaliana	core promoter element around -30 of transcription start
PyunBBX11	TATA-box	ATATAA	1312	6	+	Brassica oleracea	core promoter element around -30 of transcription start
PyunBBX11	TATA-box	TATA	1313	4	-	Arabidopsis thaliana	core promoter element around -30 of transcription start
PyunBBX11	TATA-box	TATAAAT	1398	7	-	Brassica juncea	core promoter element around -30 of transcription start
PyunBBX11	TATA-box	TATAAA	1399	6	-	Helianthus annuus	core promoter element around -30 of transcription start
PyunBBX11	TATA-box	TATAA	1400	5	-	Arabidopsis thaliana	core promoter element around -30 of transcription start
PyunBBX11	TATA-box	TATA	1401	4	-	Arabidopsis thaliana	core promoter element around -30 of transcription start
PyunBBX11	TATA-box	ATTATA	1476	6	+	Brassica napus	core promoter element around -30 of transcription start
PyunBBX11	TATA-box	TATATAA	1477	7	-	Arabidopsis thaliana	core promoter element around -30 of transcription start
PyunBBX11	TATA-box	TATATA	1478	6	-	Arabidopsis thaliana	core promoter element around -30 of transcription start
PyunBBX11	TATA-box	ATATAT	1479	6	-	Brassica napus	core promoter element around -30 of transcription start
PyunBBX11	TATA-box	TATA	1480	4	-	Arabidopsis thaliana	core promoter element around -30 of transcription start
PyunBBX11	TATA-box	ATTATA	1483	6	+	Brassica napus	core promoter element around -30 of transcription start
PyunBBX11	TATA-box	TATAA	1484	5	-	Arabidopsis thaliana	core promoter element around -30 of transcription start
PyunBBX11	TATA-box	TATA	1485	4	-	Arabidopsis thaliana	core promoter element around -30 of transcription start
PyunBBX11	TATA-box	TATACA	1927	6	-	Helianthus annuus	core promoter element around -30 of transcription start
PyunBBX11	TATA-box	TATA	1929	4	-	Arabidopsis thaliana	core promoter element around -30 of transcription start
PyunBBX11	Myb-binding site	CAACAG	1574	6	-	Nicotiana tabacum
PyunBBX11	ABRE4	CACGTA	1946	6	+	Zea mays
PyunBBX11	P-box	CCTTTTG	158	7	-	Oryza sativa	gibberellin-responsive element
PyunBBX11	Unnamed__8	TCCACGTAGA	1944	9	+	Zea mays
PyunBBX11	G-Box	CACGTT	1940	6	-	Pisum sativum	cis-acting regulatory element involved in light responsiveness
PyunBBX11	Sp1	GGGCGG	242	6	+	Oryza sativa	light responsive element
PyunBBX11	MYB	CAACCA	311	6	-	Arabidopsis thaliana
PyunBBX11	MYB	TAACCA	517	6	+	Arabidopsis thaliana
PyunBBX11	MYB	CAACAG	1574	6	-	Arabidopsis thaliana
PyunBBX11	TCA-element	CCATCTTTTT	366	9	-	Nicotiana tabacum	cis-acting element involved in salicylic acid responsiveness
PyunBBX11	TCA-element	CCATCTTTTT	1618	10	-	Nicotiana tabacum	cis-acting element involved in salicylic acid responsiveness
PyunBBX11	W box	TTGACC	264	6	-	Arabidopsis thaliana
PyunBBX11	CAT-box	GCCACT	1329	6	+	Arabidopsis thaliana	cis-acting regulatory element related to meristem expression
PyunBBX11	TATC-box	TATCCCA	1208	7	+	Oryza sativa	cis-acting element involved in gibberellin-responsiveness
PyunBBX11	WRE3	CCACCT	178	6	-	Pisum sativum
PyunBBX11	AAGAA-motif	GAAAGAA	1994	7	+	Avena sativa
PyunBBX11	Unnamed__6	taTAAATATct	909	10	-	Zea mays
PyunBBX11	Unnamed__6	taTAAATATct	956	10	+	Zea mays
PyunBBX11	Unnamed__6	taTAAATATct	1230	10	+	Zea mays
PyunBBX11	Unnamed__6	taTAAATATct	1285	10	+	Zea mays
PyunBBX11	Unnamed__6	taTAAATATct	1304	10	-	Zea mays
PyunBBX11	ATCT-motif	AATCTAATCC	1967	9	+	Pisum sativum	part of a conserved DNA module involved in light responsiveness
PyunBBX11	AT~TATA-box	TATATA	14	6	+	Arabidopsis thaliana
PyunBBX11	AT~TATA-box	TATATA	326	6	+	Arabidopsis thaliana
PyunBBX11	AT~TATA-box	TATATA	819	6	+	Arabidopsis thaliana
PyunBBX11	AT~TATA-box	TATATAAA	914	8	-	Arabidopsis thaliana
PyunBBX11	AT~TATA-box	TATATA	916	6	+	Arabidopsis thaliana
PyunBBX11	AT~TATA-box	TATATA	918	6	+	Arabidopsis thaliana
PyunBBX11	AT~TATA-box	TATATA	945	6	+	Arabidopsis thaliana
PyunBBX11	AT~TATA-box	TATATA	947	6	+	Arabidopsis thaliana
PyunBBX11	AT~TATA-box	TATATA	949	6	+	Arabidopsis thaliana
PyunBBX11	AT~TATA-box	TATATA	985	6	+	Arabidopsis thaliana
PyunBBX11	AT~TATA-box	TATATA	1087	6	-	Arabidopsis thaliana
PyunBBX11	AT~TATA-box	TATATA	1301	6	-	Arabidopsis thaliana
PyunBBX11	AT~TATA-box	TATATA	1303	6	-	Arabidopsis thaliana
PyunBBX11	AT~TATA-box	TATATAAA	1309	8	-	Arabidopsis thaliana
PyunBBX11	AT~TATA-box	TATATA	1311	6	-	Arabidopsis thaliana
PyunBBX11	AT~TATA-box	TATATA	1478	6	-	Arabidopsis thaliana
PyunBBX12	ACE	GCGACGTACC	1802	9	+	Petroselinum crispum	cis-acting element involved in light responsiveness
PyunBBX12	MRE	AACCTAA	117	7	+	Petroselinum crispum	MYB binding site involved in light responsiveness
PyunBBX12	Unnamed__2	AACCTAACCT	117	9	+	Petroselinum hortense
PyunBBX12	as-1	TGACG	541	5	-	Arabidopsis thaliana
PyunBBX12	AT1-motif	AATTATTTTTTATT	347	13	-	Solanum tuberosum	part of a light responsive module
PyunBBX12	AT1-motif	AATTATTTTTTATT	1054	14	-	Solanum tuberosum	part of a light responsive module
PyunBBX12	CGTCA-motif	CGTCA	541	5	+	Hordeum vulgare	cis-acting regulatory element involved in the MeJA-responsiveness
PyunBBX12	circadian	CAAAGATATC	214	9	-	Lycopersicon esculentum	cis-acting regulatory element involved in circadian control
PyunBBX12	CTAG-motif	ACTAGCAGAA	692	9	+	Avena sativa
PyunBBX12	GA-motif	ATAGATAA	1275	8	-	Arabidopsis thaliana	part of a light responsive element
PyunBBX12	Myb	CAACTG	1797	6	+	Arabidopsis thaliana
PyunBBX12	ERE	ATTTTAAA	111	8	+	Nicotiana glutinos
PyunBBX12	ERE	ATTTTAAA	273	8	+	Nicotiana glutinos
PyunBBX12	ERE	ATTTTAAA	1224	8	+	Nicotiana glutinos
PyunBBX12	ERE	ATTTTAAA	1238	8	-	Nicotiana glutinos
PyunBBX12	ERE	ATTTTAAA	1247	8	-	Nicotiana glutinos
PyunBBX12	ERE	ATTTTAAA	1641	8	-	Nicotiana glutinos
PyunBBX12	ERE	ATTTTAAA	1650	8	-	Nicotiana glutinos
PyunBBX12	ERE	ATTTTAAA	1663	8	+	Nicotiana glutinos
PyunBBX12	ERE	ATTTTAAA	1719	8	+	Nicotiana glutinos
PyunBBX12	G-box	CACGTC	1379	6	-	Zea mays	cis-acting regulatory element involved in light responsiveness
PyunBBX12	G-box	CACGTC	1427	6	+	Zea mays	cis-acting regulatory element involved in light responsiveness
PyunBBX12	G-box	tgACACGTGGCA	1868	11	-	Lycopersicon esculentum	cis-acting regulatory element involved in light responsiveness
PyunBBX12	TC-rich repeats	ATTCTCTAAC	286	9	-	Nicotiana tabacum	cis-acting element involved in defense and stress responsiveness
PyunBBX12	CAAT-box	CAAT	15	4	+	Nicotiana glutinosa
PyunBBX12	CAAT-box	CAAT	41	4	+	Nicotiana glutinosa
PyunBBX12	CAAT-box	CAAT	104	4	+	Nicotiana glutinosa
PyunBBX12	CAAT-box	CAAAT	163	5	-	Pisum sativum	common cis-acting element in promoter and enhancer regions
PyunBBX12	CAAT-box	CAAT	377	4	-	Nicotiana glutinosa
PyunBBX12	CAAT-box	CCAAT	454	5	-	Arabidopsis thaliana	common cis-acting element in promoter and enhancer regions
PyunBBX12	CAAT-box	CAAAT	609	5	+	Pisum sativum	common cis-acting element in promoter and enhancer regions
PyunBBX12	CAAT-box	CAAT	715	4	+	Nicotiana glutinosa
PyunBBX12	CAAT-box	CAAAT	724	5	-	Pisum sativum	common cis-acting element in promoter and enhancer regions
PyunBBX12	CAAT-box	CAAT	779	4	+	Nicotiana glutinosa
PyunBBX12	CAAT-box	CAAAT	788	5	-	Pisum sativum	common cis-acting element in promoter and enhancer regions
PyunBBX12	CAAT-box	CAAT	846	4	+	Nicotiana glutinosa
PyunBBX12	CAAT-box	CAAT	916	4	+	Nicotiana glutinosa
PyunBBX12	CAAT-box	CAAAT	925	5	-	Pisum sativum	common cis-acting element in promoter and enhancer regions
PyunBBX12	CAAT-box	CAAT	980	4	+	Nicotiana glutinosa
PyunBBX12	CAAT-box	CAAAT	989	5	-	Pisum sativum	common cis-acting element in promoter and enhancer regions
PyunBBX12	CAAT-box	CAAT	1046	4	+	Nicotiana glutinosa
PyunBBX12	CAAT-box	CAAT	1112	4	+	Nicotiana glutinosa
PyunBBX12	CAAT-box	CAAT	1190	4	-	Nicotiana glutinosa
PyunBBX12	CAAT-box	CAAT	1263	4	-	Nicotiana glutinosa
PyunBBX12	CAAT-box	CAAT	1513	4	+	Nicotiana glutinosa
PyunBBX12	CAAT-box	CAAAT	1566	5	+	Pisum sativum	common cis-acting element in promoter and enhancer regions
PyunBBX12	CAAT-box	CAAT	1659	4	-	Nicotiana glutinosa
PyunBBX12	CAAT-box	CAAT	1863	4	-	Nicotiana glutinosa
PyunBBX12	CAAT-box	CAAAT	1977	5	-	Pisum sativum	common cis-acting element in promoter and enhancer regions
PyunBBX12	CAAT-box	CAAT	1997	4	+	Nicotiana glutinosa
PyunBBX12	box S	AGCCACC	571	7	+	Arabidopsis thaliana
PyunBBX12	ARE	AAACCA	615	6	-	Zea mays	cis-acting regulatory element essential for the anaerobic induction
PyunBBX12	ARE	AAACCA	871	6	-	Zea mays	cis-acting regulatory element essential for the anaerobic induction
PyunBBX12	ARE	AAACCA	1411	6	+	Zea mays	cis-acting regulatory element essential for the anaerobic induction
PyunBBX12	Unnamed__4	CTCC	528	4	-	Petroselinum hortense
PyunBBX12	Unnamed__4	CTCC	623	4	+	Petroselinum hortense
PyunBBX12	Unnamed__4	CTCC	1893	4	+	Petroselinum hortense
PyunBBX12	Unnamed__4	CTCC	1896	4	+	Petroselinum hortense
PyunBBX12	Unnamed__4	CTCC	1927	4	+	Petroselinum hortense
PyunBBX12	Unnamed__4	CTCC	1931	4	+	Petroselinum hortense
PyunBBX12	MYC	CATGTG	416	6	+	Arabidopsis thaliana
PyunBBX12	MYC	CATTTG	609	6	-	Arabidopsis thaliana
PyunBBX12	MYC	CATGTG	1390	6	-	Arabidopsis thaliana
PyunBBX12	MYC	CATGTG	1871	6	+	Arabidopsis thaliana
PyunBBX12	AT~TATA-box	TATATAAA	360	8	-	Arabidopsis thaliana
PyunBBX12	AT~TATA-box	TATATA	362	6	+	Arabidopsis thaliana
PyunBBX12	AT~TATA-box	TATATA	683	6	+	Arabidopsis thaliana
PyunBBX12	AT~TATA-box	TATATA	740	6	+	Arabidopsis thaliana
PyunBBX12	AT~TATA-box	TATATA	742	6	+	Arabidopsis thaliana
PyunBBX12	AT~TATA-box	TATATA	804	6	+	Arabidopsis thaliana
PyunBBX12	AT~TATA-box	TATATA	941	6	+	Arabidopsis thaliana
PyunBBX12	AT~TATA-box	TATATA	943	6	+	Arabidopsis thaliana
PyunBBX12	AT~TATA-box	TATATA	1005	6	-	Arabidopsis thaliana
PyunBBX12	AT~TATA-box	TATATA	1168	6	-	Arabidopsis thaliana
PyunBBX12	AT~TATA-box	TATATA	1280	6	-	Arabidopsis thaliana
PyunBBX12	ATCT-motif	AATCTAATCC	1442	9	+	Pisum sativum	part of a conserved DNA module involved in light responsiveness
PyunBBX12	CAT-box	GCCACT	1486	6	-	Arabidopsis thaliana	cis-acting regulatory element related to meristem expression
PyunBBX12	WRE3	CCACCT	573	6	+	Pisum sativum
PyunBBX12	AAGAA-motif	gGTAAAGAAA	508	10	+	Avena sativa
PyunBBX12	AAGAA-motif	gGTAAAGAAA	1848	10	-	Avena sativa
PyunBBX12	AAGAA-motif	GAAAGAA	1987	7	+	Avena sativa
PyunBBX12	P-box	CCTTTTG	1581	7	+	Oryza sativa	gibberellin-responsive element
PyunBBX12	TATA-box	TATAAAA	33	7	-	Pisum sativum	core promoter element around -30 of transcription start
PyunBBX12	TATA-box	TATAAA	34	6	-	Helianthus annuus	core promoter element around -30 of transcription start
PyunBBX12	TATA-box	TATAA	35	5	-	Arabidopsis thaliana	core promoter element around -30 of transcription start
PyunBBX12	TATA-box	TATA	36	4	+	Arabidopsis thaliana	core promoter element around -30 of transcription start
PyunBBX12	TATA-box	TACAAAA	349	7	+	Oryza sativa	core promoter element around -30 of transcription start
PyunBBX12	TATA-box	TATAAAA	359	7	-	Pisum sativum	core promoter element around -30 of transcription start
PyunBBX12	TATA-box	TATAAA	360	6	-	Helianthus annuus	core promoter element around -30 of transcription start
PyunBBX12	TATA-box	TATATAA	361	7	-	Arabidopsis thaliana	core promoter element around -30 of transcription start
PyunBBX12	TATA-box	TATATA	362	6	+	Arabidopsis thaliana	core promoter element around -30 of transcription start
PyunBBX12	TATA-box	ATATAA	363	6	+	Brassica oleracea	core promoter element around -30 of transcription start
PyunBBX12	TATA-box	TATA	364	4	+	Arabidopsis thaliana	core promoter element around -30 of transcription start
PyunBBX12	TATA-box	ATTATA	681	6	+	Brassica napus	core promoter element around -30 of transcription start
PyunBBX12	TATA-box	TATATAA	682	7	-	Arabidopsis thaliana	core promoter element around -30 of transcription start
PyunBBX12	TATA-box	TATATA	683	6	+	Arabidopsis thaliana	core promoter element around -30 of transcription start
PyunBBX12	TATA-box	ATATAA	684	6	+	Brassica oleracea	core promoter element around -30 of transcription start
PyunBBX12	TATA-box	TATA	685	4	+	Arabidopsis thaliana	core promoter element around -30 of transcription start
PyunBBX12	TATA-box	TATATA	740	6	+	Arabidopsis thaliana	core promoter element around -30 of transcription start
PyunBBX12	TATA-box	ATATAT	741	6	+	Brassica napus	core promoter element around -30 of transcription start
PyunBBX12	TATA-box	TATATA	742	6	+	Arabidopsis thaliana	core promoter element around -30 of transcription start
PyunBBX12	TATA-box	ATATAT	743	6	+	Brassica napus	core promoter element around -30 of transcription start
PyunBBX12	TATA-box	TATA	744	4	+	Arabidopsis thaliana	core promoter element around -30 of transcription start
PyunBBX12	TATA-box	TATATA	804	6	+	Arabidopsis thaliana	core promoter element around -30 of transcription start
PyunBBX12	TATA-box	TATA	806	4	+	Arabidopsis thaliana	core promoter element around -30 of transcription start
PyunBBX12	TATA-box	TATTTAAA	874	8	-	Arabidopsis thaliana	core promoter element around -30 of transcription start
PyunBBX12	TATA-box	TATA	903	4	+	Arabidopsis thaliana	core promoter element around -30 of transcription start
PyunBBX12	TATA-box	TATATA	941	6	+	Arabidopsis thaliana	core promoter element around -30 of transcription start
PyunBBX12	TATA-box	ATATAT	942	6	+	Brassica napus	core promoter element around -30 of transcription start
PyunBBX12	TATA-box	TATATA	943	6	+	Arabidopsis thaliana	core promoter element around -30 of transcription start
PyunBBX12	TATA-box	TATA	945	4	+	Arabidopsis thaliana	core promoter element around -30 of transcription start
PyunBBX12	TATA-box	TATATA	1005	6	-	Arabidopsis thaliana	core promoter element around -30 of transcription start
PyunBBX12	TATA-box	ATATAT	1006	6	-	Brassica napus	core promoter element around -30 of transcription start
PyunBBX12	TATA-box	TATA	1007	4	-	Arabidopsis thaliana	core promoter element around -30 of transcription start
PyunBBX12	TATA-box	TATTTAAA	1072	8	-	Arabidopsis thaliana	core promoter element around -30 of transcription start
PyunBBX12	TATA-box	ATATAA	1098	6	+	Brassica oleracea	core promoter element around -30 of transcription start
PyunBBX12	TATA-box	TATA	1099	4	-	Arabidopsis thaliana	core promoter element around -30 of transcription start
PyunBBX12	TATA-box	ATATAT	1136	6	-	Brassica napus	core promoter element around -30 of transcription start
PyunBBX12	TATA-box	TATA	1137	4	-	Arabidopsis thaliana	core promoter element around -30 of transcription start
PyunBBX12	TATA-box	ATATAT	1167	6	-	Brassica napus	core promoter element around -30 of transcription start
PyunBBX12	TATA-box	TATATA	1168	6	-	Arabidopsis thaliana	core promoter element around -30 of transcription start
PyunBBX12	TATA-box	ATATAA	1169	6	+	Brassica oleracea	core promoter element around -30 of transcription start
PyunBBX12	TATA-box	TATA	1170	4	-	Arabidopsis thaliana	core promoter element around -30 of transcription start
PyunBBX12	TATA-box	TATAAAT	1174	7	-	Brassica juncea	core promoter element around -30 of transcription start
PyunBBX12	TATA-box	TATAAA	1175	6	-	Helianthus annuus	core promoter element around -30 of transcription start
PyunBBX12	TATA-box	TATAA	1176	5	-	Arabidopsis thaliana	core promoter element around -30 of transcription start
PyunBBX12	TATA-box	TATA	1177	4	-	Arabidopsis thaliana	core promoter element around -30 of transcription start
PyunBBX12	TATA-box	TATA	1210	4	-	Arabidopsis thaliana	core promoter element around -30 of transcription start
PyunBBX12	TATA-box	TATTTAAA	1226	8	-	Arabidopsis thaliana	core promoter element around -30 of transcription start
PyunBBX12	TATA-box	TATATA	1280	6	-	Arabidopsis thaliana	core promoter element around -30 of transcription start
PyunBBX12	TATA-box	ATATAA	1281	6	+	Brassica oleracea	core promoter element around -30 of transcription start
PyunBBX12	TATA-box	TATA	1282	4	-	Arabidopsis thaliana	core promoter element around -30 of transcription start
PyunBBX12	TATA-box	TACAAAA	1583	7	-	Oryza sativa	core promoter element around -30 of transcription start
PyunBBX12	TATA-box	TATA	1920	4	-	Arabidopsis thaliana	core promoter element around -30 of transcription start
PyunBBX12	Box 4	ATTAAT	1253	6	-	Petroselinum crispum	part of a conserved DNA module involved in light responsiveness
PyunBBX12	AE-box	AGAAACTT	422	8	+	Arabidopsis thaliana	part of a module for light response
PyunBBX12	AE-box	AGAAACAA	1191	8	-	Arabidopsis thaliana	part of a module for light response
PyunBBX12	AP-1	TGAGTTAG	138	8	+	Arabidopsis thaliana
PyunBBX12	TATA	TATAAAAT	358	8	-	Arabidopsis thaliana
PyunBBX12	TATA	TATAAAAT	1210	8	+	Arabidopsis thaliana
PyunBBX12	TGACG-motif	TGACG	541	5	-	Hordeum vulgare	cis-acting regulatory element involved in the MeJA-responsiveness
PyunBBX12	MBS	CAACTG	1797	6	+	Arabidopsis thaliana	MYB binding site involved in drought-inducibility
PyunBBX12	ABRE	AACCCGG	447	7	+	Arabidopsis thaliana	cis-acting element involved in the abscisic acid responsiveness
PyunBBX12	ABRE	AACCCGG	545	7	+	Arabidopsis thaliana	cis-acting element involved in the abscisic acid responsiveness
PyunBBX12	ABRE	AACCCGG	584	7	+	Arabidopsis thaliana	cis-acting element involved in the abscisic acid responsiveness
PyunBBX12	ABRE	ACGTG	1380	5	+	Arabidopsis thaliana	cis-acting element involved in the abscisic acid responsiveness
PyunBBX12	ABRE	ACGTG	1427	5	-	Arabidopsis thaliana	cis-acting element involved in the abscisic acid responsiveness
PyunBBX12	ABRE	GACACGTGGC	1482	9	+	Triticum aestivum	cis-acting element involved in the abscisic acid responsiveness
PyunBBX12	ABRE	GACACGTGGC	1869	9	-	Triticum aestivum	cis-acting element involved in the abscisic acid responsiveness
PyunBBX12		motif_sequence	816	4	+	organism	short_function
PyunBBX12		motif_sequence	953	4	+	organism	short_function
PyunBBX12		motif_sequence	1017	4	+	organism	short_function
PyunBBX12		motif_sequence	1307	4	-	organism	short_function
PyunBBX12		motif_sequence	1515	4	+	organism	short_function
PyunBBX12		motif_sequence	1521	4	+	organism	short_function
PyunBBX12		motif_sequence	1782	4	+	organism	short_function
PyunBBX12		motif_sequence	1891	4	+	organism	short_function
PyunBBX13	HD-Zip 1	CAAT(A/T)ATTG	842	8.5	+	Arabidopsis thaliana	element involved in differentiation of the palisade mesophyll cells
PyunBBX13	LAMP-element	CCTTATCCA	346	9	+	Spinacia oleracea	part of a light responsive element
PyunBBX13	MYC	CAATTG	467	6	+	Arabidopsis thaliana
PyunBBX13	MYC	CATTTG	1225	6	+	Arabidopsis thaliana
PyunBBX13	MYC	CATGTG	1385	6	-	Arabidopsis thaliana
PyunBBX13	I-box	gGATAAGGTG	344	9	-	Zea mays	part of a light responsive element
PyunBBX13	ARE	AAACCA	759	6	-	Zea mays	cis-acting regulatory element essential for the anaerobic induction
PyunBBX13	ARE	AAACCA	953	6	-	Zea mays	cis-acting regulatory element essential for the anaerobic induction
PyunBBX13	Unnamed__4	CTCC	63	4	+	Petroselinum hortense
PyunBBX13	Unnamed__4	CTCC	170	4	-	Petroselinum hortense
PyunBBX13	Unnamed__4	CTCC	193	4	-	Petroselinum hortense
PyunBBX13	Unnamed__4	CTCC	636	4	-	Petroselinum hortense
PyunBBX13	Unnamed__4	CTCC	669	4	-	Petroselinum hortense
PyunBBX13	Unnamed__4	CTCC	888	4	-	Petroselinum hortense
PyunBBX13	Unnamed__4	CTCC	1326	4	-	Petroselinum hortense
PyunBBX13	Unnamed__4	CTCC	1341	4	-	Petroselinum hortense
PyunBBX13	Unnamed__4	CTCC	1537	4	+	Petroselinum hortense
PyunBBX13	Unnamed__4	CTCC	1556	4	+	Petroselinum hortense
PyunBBX13	Unnamed__4	CTCC	1570	4	-	Petroselinum hortense
PyunBBX13	Unnamed__4	CTCC	1610	4	-	Petroselinum hortense
PyunBBX13	Unnamed__4	CTCC	1658	4	+	Petroselinum hortense
PyunBBX13	Unnamed__4	CTCC	1868	4	+	Petroselinum hortense
PyunBBX13	Unnamed__4	CTCC	1885	4	+	Petroselinum hortense
PyunBBX13	Unnamed__4	CTCC	1967	4	+	Petroselinum hortense
PyunBBX13	MYB-like sequence	TAACCA	304	6	+	Arabidopsis thaliana
PyunBBX13	MYB-like sequence	TAACCA	1373	6	-	Arabidopsis thaliana
PyunBBX13	MYB-like sequence	TAACCA	1391	6	+	Arabidopsis thaliana
PyunBBX13	CAAT-box	CAAAT	50	5	-	Pisum sativum	common cis-acting element in promoter and enhancer regions
PyunBBX13	CAAT-box	CAAT	160	4	+	Nicotiana glutinosa
PyunBBX13	CAAT-box	CCAAT	167	5	-	Arabidopsis thaliana	common cis-acting element in promoter and enhancer regions
PyunBBX13	CAAT-box	CAAT	206	4	+	Nicotiana glutinosa
PyunBBX13	CAAT-box	CAAT	294	4	-	Nicotiana glutinosa
PyunBBX13	CAAT-box	CAAAT	300	5	+	Pisum sativum	common cis-acting element in promoter and enhancer regions
PyunBBX13	CAAT-box	CAAAT	403	5	-	Pisum sativum	common cis-acting element in promoter and enhancer regions
PyunBBX13	CAAT-box	CAAT	454	4	+	Nicotiana glutinosa
PyunBBX13	CAAT-box	CCAAT	466	5	+	Arabidopsis thaliana	common cis-acting element in promoter and enhancer regions
PyunBBX13	CAAT-box	CAAT	467	4	+	Nicotiana glutinosa
PyunBBX13	CAAT-box	CAAT	469	4	-	Nicotiana glutinosa
PyunBBX13	CAAT-box	CAAAT	505	5	+	Pisum sativum	common cis-acting element in promoter and enhancer regions
PyunBBX13	CAAT-box	AGCTCAATTTCA	585	11	+	Daucus carota	common cis-acting element in promoter and enhancer regions
PyunBBX13	CAAT-box	CAAT	589	4	+	Nicotiana glutinosa
PyunBBX13	CAAT-box	CAAT	678	4	+	Nicotiana glutinosa
PyunBBX13	CAAT-box	CAAT	842	4	+	Nicotiana glutinosa
PyunBBX13	CAAT-box	CAAT	847	4	-	Nicotiana glutinosa
PyunBBX13	CAAT-box	CAAT	893	4	+	Nicotiana glutinosa
PyunBBX13	CAAT-box	CAAAT	895	5	-	Pisum sativum	common cis-acting element in promoter and enhancer regions
PyunBBX13	CAAT-box	CAAT	901	4	+	Nicotiana glutinosa
PyunBBX13	CAAT-box	CCAAT	951	5	-	Arabidopsis thaliana	common cis-acting element in promoter and enhancer regions
PyunBBX13	CAAT-box	CAAAT	960	5	+	Pisum sativum	common cis-acting element in promoter and enhancer regions
PyunBBX13	CAAT-box	CAAT	1078	4	+	Nicotiana glutinosa
PyunBBX13	CAAT-box	CAAT	1094	4	-	Nicotiana glutinosa
PyunBBX13	CAAT-box	CCAAT	1137	5	-	Arabidopsis thaliana	common cis-acting element in promoter and enhancer regions
PyunBBX13	CAAT-box	CCAAT	1162	5	-	Arabidopsis thaliana	common cis-acting element in promoter and enhancer regions
PyunBBX13	CAAT-box	CAAAT	1226	5	-	Pisum sativum	common cis-acting element in promoter and enhancer regions
PyunBBX13	CAAT-box	CAAAT	1287	5	-	Pisum sativum	common cis-acting element in promoter and enhancer regions
PyunBBX13	CAAT-box	CAAAT	1427	5	+	Pisum sativum	common cis-acting element in promoter and enhancer regions
PyunBBX13	CAAT-box	CCAAT	1504	5	-	Arabidopsis thaliana	common cis-acting element in promoter and enhancer regions
PyunBBX13	CAAT-box	CAAT	1552	4	-	Nicotiana glutinosa
PyunBBX13	CAAT-box	CAAT	1621	4	+	Nicotiana glutinosa
PyunBBX13	CAAT-box	CAAT	1710	4	+	Nicotiana glutinosa
PyunBBX13	CAAT-box	CAAT	1875	4	-	Nicotiana glutinosa
PyunBBX13	CAAT-box	AGCTCAATTTCA	1927	11	+	Daucus carota	common cis-acting element in promoter and enhancer regions
PyunBBX13	CAAT-box	CAAT	1931	4	+	Nicotiana glutinosa
PyunBBX13	CAAT-box	CAAT	1947	4	+	Nicotiana glutinosa
PyunBBX13	GATA-motif	AAGGATAAGG	346	9	-	Solanum tuberosum	part of a light responsive element
PyunBBX13	Myb	TAACTG	1702	6	+	Arabidopsis thaliana
PyunBBX13	ERE	ATTTTAAA	5	8	+	Nicotiana glutinos
PyunBBX13	ERE	ATTTTAAA	815	8	+	Nicotiana glutinos
PyunBBX13	ERE	ATTTTAAA	830	8	-	Nicotiana glutinos
PyunBBX13	ERE	ATTTTAAA	988	8	+	Nicotiana glutinos
PyunBBX13	GA-motif	ATAGATAA	396	8	+	Arabidopsis thaliana	part of a light responsive element
PyunBBX13	MRE	AACCTAA	219	7	-	Petroselinum crispum	MYB binding site involved in light responsiveness
PyunBBX13	STRE	AGGGG	546	5	-	Arabidopsis thaliana
PyunBBX13	STRE	AGGGG	1838	5	-	Arabidopsis thaliana
PyunBBX13	STRE	AGGGG	1870	5	-	Arabidopsis thaliana
PyunBBX13	STRE	AGGGG	1986	5	+	Arabidopsis thaliana
PyunBBX13	TCA	TCATCTTCAT	1743	9	+	Pisum sativum
PyunBBX13		motif_sequence	582	4	+	organism	short_function
PyunBBX13		motif_sequence	999	4	+	organism	short_function
PyunBBX13		motif_sequence	1234	4	+	organism	short_function
PyunBBX13		motif_sequence	1241	4	+	organism	short_function
PyunBBX13		motif_sequence	1705	4	+	organism	short_function
PyunBBX13		motif_sequence	1745	4	+	organism	short_function
PyunBBX13		motif_sequence	1851	4	+	organism	short_function
PyunBBX13	ABRE	AACCCGG	65	7	-	Arabidopsis thaliana	cis-acting element involved in the abscisic acid responsiveness
PyunBBX13	WUN-motif	AAATTACT	823	8	+	Nicotiana glutinosa
PyunBBX13	TCT-motif	TCTTAC	500	6	+	Arabidopsis thaliana	part of a light responsive element
PyunBBX13	LTR	CCGAAA	27	6	-	Hordeum vulgare	cis-acting element involved in low-temperature responsiveness
PyunBBX13	LTR	CCGAAA	177	6	+	Hordeum vulgare	cis-acting element involved in low-temperature responsiveness
PyunBBX13	Box 4	ATTAAT	736	6	+	Petroselinum crispum	part of a conserved DNA module involved in light responsiveness
PyunBBX13	Box 4	ATTAAT	923	6	+	Petroselinum crispum	part of a conserved DNA module involved in light responsiveness
PyunBBX13	Box 4	ATTAAT	1036	6	-	Petroselinum crispum	part of a conserved DNA module involved in light responsiveness
PyunBBX13	chs-CMA2a	TCACTTGA	198	8	-	Petroselinum crispum	part of a light responsive element
PyunBBX13	Myb-binding site	CAACAG	1891	6	+	Nicotiana tabacum
PyunBBX13	TATA-box	TATTTAAA	7	8	-	Arabidopsis thaliana	core promoter element around -30 of transcription start
PyunBBX13	TATA-box	ATATAA	110	6	+	Brassica oleracea	core promoter element around -30 of transcription start
PyunBBX13	TATA-box	TATA	111	4	+	Arabidopsis thaliana	core promoter element around -30 of transcription start
PyunBBX13	TATA-box	TATA	395	4	+	Arabidopsis thaliana	core promoter element around -30 of transcription start
PyunBBX13	TATA-box	TATAAAT	698	7	-	Brassica juncea	core promoter element around -30 of transcription start
PyunBBX13	TATA-box	TATAAA	699	6	-	Helianthus annuus	core promoter element around -30 of transcription start
PyunBBX13	TATA-box	TATAA	700	5	-	Arabidopsis thaliana	core promoter element around -30 of transcription start
PyunBBX13	TATA-box	TATA	701	4	+	Arabidopsis thaliana	core promoter element around -30 of transcription start
PyunBBX13	TATA-box	TATAAAA	744	7	-	Pisum sativum	core promoter element around -30 of transcription start
PyunBBX13	TATA-box	TATAAA	745	6	-	Helianthus annuus	core promoter element around -30 of transcription start
PyunBBX13	TATA-box	TATAA	746	5	-	Arabidopsis thaliana	core promoter element around -30 of transcription start
PyunBBX13	TATA-box	TATA	747	4	+	Arabidopsis thaliana	core promoter element around -30 of transcription start
PyunBBX13	TATA-box	ATATAA	810	6	+	Brassica oleracea	core promoter element around -30 of transcription start
PyunBBX13	TATA-box	TATA	811	4	+	Arabidopsis thaliana	core promoter element around -30 of transcription start
PyunBBX13	TATA-box	ATATAT	970	6	+	Brassica napus	core promoter element around -30 of transcription start
PyunBBX13	TATA-box	TATA	971	4	+	Arabidopsis thaliana	core promoter element around -30 of transcription start
PyunBBX13	TATA-box	TATTTAAA	990	8	-	Arabidopsis thaliana	core promoter element around -30 of transcription start
PyunBBX13	TATA-box	taTATAAAtc	992	9	+	Arabidopsis thaliana	core promoter element around -30 of transcription start
PyunBBX13	TATA-box	TATTTAAA	1041	8	+	Arabidopsis thaliana	core promoter element around -30 of transcription start
PyunBBX13	TATA-box	TATAA	1073	5	-	Arabidopsis thaliana	core promoter element around -30 of transcription start
PyunBBX13	TATA-box	TATA	1074	4	-	Arabidopsis thaliana	core promoter element around -30 of transcription start
PyunBBX13	TATA-box	TATATTTATATTT	1574	12	+	Avena sativa	core promoter element around -30 of transcription start
PyunBBX13	TATA-box	TATAAAT	1577	7	-	Brassica juncea	core promoter element around -30 of transcription start
PyunBBX13	TATA-box	TATAAA	1578	6	-	Helianthus annuus	core promoter element around -30 of transcription start
PyunBBX13	TATA-box	TATAA	1579	5	-	Arabidopsis thaliana	core promoter element around -30 of transcription start
PyunBBX13	TATA-box	TATA	1580	4	-	Arabidopsis thaliana	core promoter element around -30 of transcription start
PyunBBX13	TATA-box	TATAAA	1717	6	-	Helianthus annuus	core promoter element around -30 of transcription start
PyunBBX13	TATA-box	TATAA	1718	5	-	Arabidopsis thaliana	core promoter element around -30 of transcription start
PyunBBX13	TATA-box	TATA	1719	4	-	Arabidopsis thaliana	core promoter element around -30 of transcription start
PyunBBX13	TATA-box	TATATA	1756	6	-	Arabidopsis thaliana	core promoter element around -30 of transcription start
PyunBBX13	TATA-box	TATA	1758	4	-	Arabidopsis thaliana	core promoter element around -30 of transcription start
PyunBBX13	TATA-box	TATA	1825	4	-	Arabidopsis thaliana	core promoter element around -30 of transcription start
PyunBBX13	TATA-box	TATAA	1991	5	-	Arabidopsis thaliana	core promoter element around -30 of transcription start
PyunBBX13	TATA-box	TATA	1992	4	-	Arabidopsis thaliana	core promoter element around -30 of transcription start
PyunBBX13	P-box	CCTTTTG	548	7	+	Oryza sativa	gibberellin-responsive element
PyunBBX13	Sp1	GGGCGG	1220	6	-	Oryza sativa	light responsive element
PyunBBX13	MYB	TAACCA	304	6	+	Arabidopsis thaliana
PyunBBX13	MYB	CAACCA	1214	6	+	Arabidopsis thaliana
PyunBBX13	MYB	TAACCA	1373	6	-	Arabidopsis thaliana
PyunBBX13	MYB	TAACCA	1391	6	+	Arabidopsis thaliana
PyunBBX13	MYB	CAACCA	1523	6	+	Arabidopsis thaliana
PyunBBX13	MYB	CAACAG	1891	6	+	Arabidopsis thaliana
PyunBBX13	MYB	CAACCA	1970	6	+	Arabidopsis thaliana
PyunBBX13	GCN4_motif	TGAGTCA	849	7	-	Oryza sativa	cis-regulatory element involved in endosperm expression
PyunBBX13	W box	TTGACC	32	6	-	Arabidopsis thaliana
PyunBBX13	W box	TTGACC	451	6	-	Arabidopsis thaliana
PyunBBX13	W box	TTGACC	685	6	+	Arabidopsis thaliana
PyunBBX13	W box	TTGACC	1083	6	-	Arabidopsis thaliana
PyunBBX13	W box	TTGACC	1928	6	-	Arabidopsis thaliana
PyunBBX13	CAT-box	GCCACT	459	6	-	Arabidopsis thaliana	cis-acting regulatory element related to meristem expression
PyunBBX13	AT~TATA-box	TATATA	1756	6	-	Arabidopsis thaliana
PyunBBX14	RY-element	CATGCATG	953	8	+	Helianthus annuus	cis-acting regulatory element involved in seed-specific regulation
PyunBBX14	Myb-binding site	CAACAG	1777	6	-	Nicotiana tabacum
PyunBBX14	TATA-box	ATATAT	95	6	+	Brassica napus	core promoter element around -30 of transcription start
PyunBBX14	TATA-box	TATATA	96	6	+	Arabidopsis thaliana	core promoter element around -30 of transcription start
PyunBBX14	TATA-box	ATATAT	97	6	+	Brassica napus	core promoter element around -30 of transcription start
PyunBBX14	TATA-box	TATA	98	4	+	Arabidopsis thaliana	core promoter element around -30 of transcription start
PyunBBX14	TATA-box	TATATAA	113	7	-	Arabidopsis thaliana	core promoter element around -30 of transcription start
PyunBBX14	TATA-box	TATATA	114	6	+	Arabidopsis thaliana	core promoter element around -30 of transcription start
PyunBBX14	TATA-box	ATATAT	115	6	+	Brassica napus	core promoter element around -30 of transcription start
PyunBBX14	TATA-box	TATATA	116	6	+	Arabidopsis thaliana	core promoter element around -30 of transcription start
PyunBBX14	TATA-box	ATATAT	117	6	+	Brassica napus	core promoter element around -30 of transcription start
PyunBBX14	TATA-box	TATA	118	4	+	Arabidopsis thaliana	core promoter element around -30 of transcription start
PyunBBX14	TATA-box	ATTATA	121	6	+	Brassica napus	core promoter element around -30 of transcription start
PyunBBX14	TATA-box	TATAA	122	5	-	Arabidopsis thaliana	core promoter element around -30 of transcription start
PyunBBX14	TATA-box	TATA	123	4	+	Arabidopsis thaliana	core promoter element around -30 of transcription start
PyunBBX14	TATA-box	taTATAAAtc	165	9	-	Arabidopsis thaliana	core promoter element around -30 of transcription start
PyunBBX14	TATA-box	TATAAAT	166	7	-	Brassica juncea	core promoter element around -30 of transcription start
PyunBBX14	TATA-box	TATAAA	167	6	-	Helianthus annuus	core promoter element around -30 of transcription start
PyunBBX14	TATA-box	TATAA	168	5	-	Arabidopsis thaliana	core promoter element around -30 of transcription start
PyunBBX14	TATA-box	TATA	169	4	+	Arabidopsis thaliana	core promoter element around -30 of transcription start
PyunBBX14	TATA-box	TATATTTATATTT	241	12	-	Avena sativa	core promoter element around -30 of transcription start
PyunBBX14	TATA-box	ATATAT	249	6	+	Brassica napus	core promoter element around -30 of transcription start
PyunBBX14	TATA-box	TATA	250	4	+	Arabidopsis thaliana	core promoter element around -30 of transcription start
PyunBBX14	TATA-box	TACAAAA	344	7	-	Oryza sativa	core promoter element around -30 of transcription start
PyunBBX14	TATA-box	TATAAA	367	6	-	Helianthus annuus	core promoter element around -30 of transcription start
PyunBBX14	TATA-box	TATAA	368	5	-	Arabidopsis thaliana	core promoter element around -30 of transcription start
PyunBBX14	TATA-box	TATA	369	4	+	Arabidopsis thaliana	core promoter element around -30 of transcription start
PyunBBX14	TATA-box	TATTTAAA	459	8	-	Arabidopsis thaliana	core promoter element around -30 of transcription start
PyunBBX14	TATA-box	TATA	1199	4	-	Arabidopsis thaliana	core promoter element around -30 of transcription start
PyunBBX14	TATA-box	TATAA	1324	5	-	Arabidopsis thaliana	core promoter element around -30 of transcription start
PyunBBX14	TATA-box	TATA	1325	4	-	Arabidopsis thaliana	core promoter element around -30 of transcription start
PyunBBX14	TATA-box	TATAA	1355	5	-	Arabidopsis thaliana	core promoter element around -30 of transcription start
PyunBBX14	TATA-box	TATA	1356	4	-	Arabidopsis thaliana	core promoter element around -30 of transcription start
PyunBBX14	TATA-box	TATA	1403	4	-	Arabidopsis thaliana	core promoter element around -30 of transcription start
PyunBBX14	TATA-box	TATA	1565	4	-	Arabidopsis thaliana	core promoter element around -30 of transcription start
PyunBBX14	P-box	CCTTTTG	996	7	-	Oryza sativa	gibberellin-responsive element
PyunBBX14	Box 4	ATTAAT	420	6	+	Petroselinum crispum	part of a conserved DNA module involved in light responsiveness
PyunBBX14		motif_sequence	21	4	+	organism	short_function
PyunBBX14		motif_sequence	37	4	-	organism	short_function
PyunBBX14		motif_sequence	408	4	+	organism	short_function
PyunBBX14		motif_sequence	742	4	-	organism	short_function
PyunBBX14		motif_sequence	796	4	+	organism	short_function
PyunBBX14		motif_sequence	816	4	-	organism	short_function
PyunBBX14		motif_sequence	852	4	+	organism	short_function
PyunBBX14		motif_sequence	905	4	-	organism	short_function
PyunBBX14		motif_sequence	1033	4	-	organism	short_function
PyunBBX14		motif_sequence	1078	4	+	organism	short_function
PyunBBX14		motif_sequence	1116	4	+	organism	short_function
PyunBBX14		motif_sequence	1386	4	-	organism	short_function
PyunBBX14		motif_sequence	1438	4	-	organism	short_function
PyunBBX14		motif_sequence	1536	4	+	organism	short_function
PyunBBX14		motif_sequence	1588	4	-	organism	short_function
PyunBBX14		motif_sequence	1641	4	-	organism	short_function
PyunBBX14		motif_sequence	1792	4	+	organism	short_function
PyunBBX14		motif_sequence	1799	4	+	organism	short_function
PyunBBX14		motif_sequence	1804	4	+	organism	short_function
PyunBBX14		motif_sequence	1809	4	+	organism	short_function
PyunBBX14		motif_sequence	1930	4	-	organism	short_function
PyunBBX14		motif_sequence	1950	4	-	organism	short_function
PyunBBX14	ABRE	ACGTG	1628	5	+	Arabidopsis thaliana	cis-acting element involved in the abscisic acid responsiveness
PyunBBX14	MBS	CAACTG	1141	6	-	Arabidopsis thaliana	MYB binding site involved in drought-inducibility
PyunBBX14	AT-rich element	ATAGAAATCAA	1144	10	-	Glycine max	binding site of AT-rich DNA binding protein (ATBP-1)
PyunBBX14	TCT-motif	TCTTAC	1237	6	+	Arabidopsis thaliana	part of a light responsive element
PyunBBX14	AT~TATA-box	TATATA	96	6	+	Arabidopsis thaliana
PyunBBX14	AT~TATA-box	TATATA	114	6	+	Arabidopsis thaliana
PyunBBX14	AT~TATA-box	TATATA	116	6	+	Arabidopsis thaliana
PyunBBX14	CAG-motif	GAAAGGCAGAC	1209	10	-	Arabidopsis thaliana	part of a light response element
PyunBBX14	AAGAA-motif	gGTAAAGAAA	854	9	-	Avena sativa
PyunBBX14	AAGAA-motif	GAAAGAA	1087	7	+	Avena sativa
PyunBBX14	AAGAA-motif	GAAAGAA	1969	7	+	Avena sativa
PyunBBX14	WRE3	CCACCT	698	6	-	Pisum sativum
PyunBBX14	CARE	CAACTCCC	1474	8	+	Oryza sativa
PyunBBX14	W box	TTGACC	705	6	+	Arabidopsis thaliana
PyunBBX14	W box	TTGACC	713	6	-	Arabidopsis thaliana
PyunBBX14	W box	TTGACC	1531	6	-	Arabidopsis thaliana
PyunBBX14	TCA-element	CCATCTTTTT	794	9	+	Nicotiana tabacum	cis-acting element involved in salicylic acid responsiveness
PyunBBX14	MYB	CAACCA	664	6	-	Arabidopsis thaliana
PyunBBX14	MYB	TAACCA	931	6	-	Arabidopsis thaliana
PyunBBX14	MYB	TAACCA	1132	6	+	Arabidopsis thaliana
PyunBBX14	MYB	CAACAG	1777	6	-	Arabidopsis thaliana
PyunBBX14	G-Box	CACGTT	1627	6	-	Pisum sativum	cis-acting regulatory element involved in light responsiveness
PyunBBX14	ERE	ATTTTAAA	376	8	-	Nicotiana glutinos
PyunBBX14	ERE	ATTTTAAA	577	8	+	Nicotiana glutinos
PyunBBX14	Myb	CAACTG	1141	6	-	Arabidopsis thaliana
PyunBBX14	circadian	CAAAGATATC	745	9	-	Lycopersicon esculentum	cis-acting regulatory element involved in circadian control
PyunBBX14	MYB-like sequence	TAACCA	931	6	-	Arabidopsis thaliana
PyunBBX14	MYB-like sequence	TAACCA	1132	6	+	Arabidopsis thaliana
PyunBBX14	CAAT-box	CAAT	34	4	-	Nicotiana glutinosa
PyunBBX14	CAAT-box	CAAT	52	4	+	Nicotiana glutinosa
PyunBBX14	CAAT-box	CAAAT	101	5	-	Pisum sativum	common cis-acting element in promoter and enhancer regions
PyunBBX14	CAAT-box	CAAT	141	4	+	Nicotiana glutinosa
PyunBBX14	CAAT-box	CAAAT	160	5	+	Pisum sativum	common cis-acting element in promoter and enhancer regions
PyunBBX14	CAAT-box	CAAT	329	4	+	Nicotiana glutinosa
PyunBBX14	CAAT-box	CAAT	487	4	-	Nicotiana glutinosa
PyunBBX14	CAAT-box	CAAT	532	4	+	Nicotiana glutinosa
PyunBBX14	CAAT-box	CCAAT	595	5	-	Arabidopsis thaliana	common cis-acting element in promoter and enhancer regions
PyunBBX14	CAAT-box	CCAAT	775	5	+	Arabidopsis thaliana	common cis-acting element in promoter and enhancer regions
PyunBBX14	CAAT-box	CAAT	776	4	+	Nicotiana glutinosa
PyunBBX14	CAAT-box	CAAAT	780	5	+	Pisum sativum	common cis-acting element in promoter and enhancer regions
PyunBBX14	CAAT-box	CAAT	838	4	+	Nicotiana glutinosa
PyunBBX14	CAAT-box	CAAAT	874	5	+	Pisum sativum	common cis-acting element in promoter and enhancer regions
PyunBBX14	CAAT-box	CAAT	982	4	+	Nicotiana glutinosa
PyunBBX14	CAAT-box	CAAAT	1124	5	+	Pisum sativum	common cis-acting element in promoter and enhancer regions
PyunBBX14	CAAT-box	CAAAT	1147	5	-	Pisum sativum	common cis-acting element in promoter and enhancer regions
PyunBBX14	CAAT-box	CAAT	1205	4	+	Nicotiana glutinosa
PyunBBX14	CAAT-box	CCAAT	1290	5	+	Arabidopsis thaliana	common cis-acting element in promoter and enhancer regions
PyunBBX14	CAAT-box	CAAT	1291	4	+	Nicotiana glutinosa
PyunBBX14	CAAT-box	CAAAT	1309	5	+	Pisum sativum	common cis-acting element in promoter and enhancer regions
PyunBBX14	CAAT-box	CAAT	1343	4	-	Nicotiana glutinosa
PyunBBX14	CAAT-box	CCAAT	1507	5	+	Arabidopsis thaliana	common cis-acting element in promoter and enhancer regions
PyunBBX14	CAAT-box	CAAT	1508	4	+	Nicotiana glutinosa
PyunBBX14	CAAT-box	CAAT	1534	4	+	Nicotiana glutinosa
PyunBBX14	CAAT-box	CAAT	1835	4	+	Nicotiana glutinosa
PyunBBX14	CAAT-box	CAAT	1848	4	-	Nicotiana glutinosa
PyunBBX14	CAAT-box	CAAT	1886	4	-	Nicotiana glutinosa
PyunBBX14	CAAT-box	CAAAT	1891	5	+	Pisum sativum	common cis-acting element in promoter and enhancer regions
PyunBBX14	CAAT-box	CAAT	1936	4	-	Nicotiana glutinosa
PyunBBX14	CAAT-box	CAAT	1959	4	+	Nicotiana glutinosa
PyunBBX14	Unnamed__4	CTCC	3	4	+	Petroselinum hortense
PyunBBX14	Unnamed__4	CTCC	29	4	-	Petroselinum hortense
PyunBBX14	Unnamed__4	CTCC	1071	4	+	Petroselinum hortense
PyunBBX14	Unnamed__4	CTCC	1118	4	+	Petroselinum hortense
PyunBBX14	Unnamed__4	CTCC	1288	4	+	Petroselinum hortense
PyunBBX14	Unnamed__4	CTCC	1477	4	+	Petroselinum hortense
PyunBBX14	Unnamed__4	CTCC	1722	4	+	Petroselinum hortense
PyunBBX14	Unnamed__4	CTCC	1748	4	+	Petroselinum hortense
PyunBBX14	Unnamed__4	CTCC	1794	4	+	Petroselinum hortense
PyunBBX14	Unnamed__4	CTCC	1806	4	+	Petroselinum hortense
PyunBBX14	Unnamed__4	CTCC	1907	4	-	Petroselinum hortense
PyunBBX14	Unnamed__4	CTCC	1914	4	-	Petroselinum hortense
PyunBBX14	ARE	AAACCA	1504	6	+	Zea mays	cis-acting regulatory element essential for the anaerobic induction
PyunBBX14	GT1-motif	GGTTAA	932	6	+	Arabidopsis thaliana	light responsive element
PyunBBX14	GT1-motif	GGTTAA	1333	6	+	Arabidopsis thaliana	light responsive element
PyunBBX14	GT1-motif	GGTTAAT	1452	7	+	Avena sativa	light responsive element
PyunBBX14	MYC	CATTTG	160	6	-	Arabidopsis thaliana
PyunBBX14	MYC	CATGTG	690	6	-	Arabidopsis thaliana
PyunBBX14	MYC	CATTTG	1309	6	-	Arabidopsis thaliana
PyunBBX14	MYC	CATTTG	1891	6	-	Arabidopsis thaliana
PyunBBX14	STRE	AGGGG	764	5	-	Arabidopsis thaliana
PyunBBX14	STRE	AGGGG	1826	5	-	Arabidopsis thaliana
PyunBBX14	TCA	TCATCTTCAT	1031	9	-	Pisum sativum
PyunBBX14	TCA	TCATCTTCAT	1735	9	+	Pisum sativum
PyunBBX14	O2-site	GATGACATGG	1899	9	+	Zea mays	cis-acting regulatory element involved in zein metabolism regulation
PyunBBX15	TATA	TATAAAAT	87	8	-	Arabidopsis thaliana
PyunBBX15	MBS	CAACTG	669	6	+	Arabidopsis thaliana	MYB binding site involved in drought-inducibility
PyunBBX15	MBS	CAACTG	1354	6	-	Arabidopsis thaliana	MYB binding site involved in drought-inducibility
PyunBBX15		motif_sequence	194	4	+	organism	short_function
PyunBBX15		motif_sequence	437	4	+	organism	short_function
PyunBBX15		motif_sequence	545	4	-	organism	short_function
PyunBBX15		motif_sequence	771	4	-	organism	short_function
PyunBBX15		motif_sequence	1222	4	+	organism	short_function
PyunBBX15		motif_sequence	1359	4	-	organism	short_function
PyunBBX15		motif_sequence	1516	4	-	organism	short_function
PyunBBX15		motif_sequence	1792	4	+	organism	short_function
PyunBBX15		motif_sequence	1804	4	+	organism	short_function
PyunBBX15		motif_sequence	1823	4	+	organism	short_function
PyunBBX15		motif_sequence	1941	4	+	organism	short_function
PyunBBX15	TCT-motif	TCTTAC	826	6	-	Arabidopsis thaliana	part of a light responsive element
PyunBBX15	Myb-binding site	CAACAG	230	6	+	Nicotiana tabacum
PyunBBX15	TATA-box	ccTATAAAaa	25	9	-	Arabidopsis thaliana	core promoter element around -30 of transcription start
PyunBBX15	TATA-box	TATAAAA	26	7	-	Pisum sativum	core promoter element around -30 of transcription start
PyunBBX15	TATA-box	TATAAA	27	6	-	Helianthus annuus	core promoter element around -30 of transcription start
PyunBBX15	TATA-box	TATAA	28	5	-	Arabidopsis thaliana	core promoter element around -30 of transcription start
PyunBBX15	TATA-box	TATA	29	4	+	Arabidopsis thaliana	core promoter element around -30 of transcription start
PyunBBX15	TATA-box	TATAAAA	88	7	-	Pisum sativum	core promoter element around -30 of transcription start
PyunBBX15	TATA-box	TATAAA	89	6	-	Helianthus annuus	core promoter element around -30 of transcription start
PyunBBX15	TATA-box	TATAA	90	5	-	Arabidopsis thaliana	core promoter element around -30 of transcription start
PyunBBX15	TATA-box	TATA	91	4	+	Arabidopsis thaliana	core promoter element around -30 of transcription start
PyunBBX15	TATA-box	TATAAAA	97	7	-	Pisum sativum	core promoter element around -30 of transcription start
PyunBBX15	TATA-box	TATAAA	98	6	-	Helianthus annuus	core promoter element around -30 of transcription start
PyunBBX15	TATA-box	TATAA	99	5	-	Arabidopsis thaliana	core promoter element around -30 of transcription start
PyunBBX15	TATA-box	TATA	100	4	+	Arabidopsis thaliana	core promoter element around -30 of transcription start
PyunBBX15	TATA-box	TATATA	167	6	+	Arabidopsis thaliana	core promoter element around -30 of transcription start
PyunBBX15	TATA-box	ATATAT	168	6	+	Brassica napus	core promoter element around -30 of transcription start
PyunBBX15	TATA-box	TATA	169	4	+	Arabidopsis thaliana	core promoter element around -30 of transcription start
PyunBBX15	TATA-box	TATA	186	4	+	Arabidopsis thaliana	core promoter element around -30 of transcription start
PyunBBX15	TATA-box	TATATTTATATTT	370	12	-	Avena sativa	core promoter element around -30 of transcription start
PyunBBX15	TATA-box	ATATAT	378	6	+	Brassica napus	core promoter element around -30 of transcription start
PyunBBX15	TATA-box	TATA	379	4	+	Arabidopsis thaliana	core promoter element around -30 of transcription start
PyunBBX15	TATA-box	ATATAT	388	6	+	Brassica napus	core promoter element around -30 of transcription start
PyunBBX15	TATA-box	TATA	389	4	+	Arabidopsis thaliana	core promoter element around -30 of transcription start
PyunBBX15	TATA-box	ATATAT	401	6	+	Brassica napus	core promoter element around -30 of transcription start
PyunBBX15	TATA-box	TATA	402	4	+	Arabidopsis thaliana	core promoter element around -30 of transcription start
PyunBBX15	TATA-box	TATATAA	461	7	-	Arabidopsis thaliana	core promoter element around -30 of transcription start
PyunBBX15	TATA-box	TATATA	462	6	+	Arabidopsis thaliana	core promoter element around -30 of transcription start
PyunBBX15	TATA-box	ATATAT	463	6	+	Brassica napus	core promoter element around -30 of transcription start
PyunBBX15	TATA-box	TATATA	464	6	+	Arabidopsis thaliana	core promoter element around -30 of transcription start
PyunBBX15	TATA-box	TATA	466	4	+	Arabidopsis thaliana	core promoter element around -30 of transcription start
PyunBBX15	TATA-box	TACAAAA	476	7	+	Oryza sativa	core promoter element around -30 of transcription start
PyunBBX15	TATA-box	ATATAT	498	6	+	Brassica napus	core promoter element around -30 of transcription start
PyunBBX15	TATA-box	TATA	499	4	+	Arabidopsis thaliana	core promoter element around -30 of transcription start
PyunBBX15	TATA-box	TATA	913	4	+	Arabidopsis thaliana	core promoter element around -30 of transcription start
PyunBBX15	TATA-box	TATA	1029	4	-	Arabidopsis thaliana	core promoter element around -30 of transcription start
PyunBBX15	TATA-box	ATATAT	1071	6	-	Brassica napus	core promoter element around -30 of transcription start
PyunBBX15	TATA-box	TATA	1072	4	-	Arabidopsis thaliana	core promoter element around -30 of transcription start
PyunBBX15	TATA-box	ATATAT	1139	6	-	Brassica napus	core promoter element around -30 of transcription start
PyunBBX15	TATA-box	TATA	1140	4	-	Arabidopsis thaliana	core promoter element around -30 of transcription start
PyunBBX15	TATA-box	TATAAAA	1326	7	-	Pisum sativum	core promoter element around -30 of transcription start
PyunBBX15	TATA-box	TATAAA	1327	6	-	Helianthus annuus	core promoter element around -30 of transcription start
PyunBBX15	TATA-box	TATATAA	1328	7	-	Arabidopsis thaliana	core promoter element around -30 of transcription start
PyunBBX15	TATA-box	TATATA	1329	6	-	Arabidopsis thaliana	core promoter element around -30 of transcription start
PyunBBX15	TATA-box	ATATAT	1330	6	-	Brassica napus	core promoter element around -30 of transcription start
PyunBBX15	TATA-box	TATA	1331	4	-	Arabidopsis thaliana	core promoter element around -30 of transcription start
PyunBBX15	TATA-box	TATAAAA	1336	7	-	Pisum sativum	core promoter element around -30 of transcription start
PyunBBX15	TATA-box	TATAAA	1337	6	-	Helianthus annuus	core promoter element around -30 of transcription start
PyunBBX15	TATA-box	TATATAA	1338	7	-	Arabidopsis thaliana	core promoter element around -30 of transcription start
PyunBBX15	TATA-box	TATATA	1339	6	-	Arabidopsis thaliana	core promoter element around -30 of transcription start
PyunBBX15	TATA-box	TATA	1341	4	-	Arabidopsis thaliana	core promoter element around -30 of transcription start
PyunBBX15	TATA-box	ATTATA	1380	6	+	Brassica napus	core promoter element around -30 of transcription start
PyunBBX15	TATA-box	TATATAA	1381	7	-	Arabidopsis thaliana	core promoter element around -30 of transcription start
PyunBBX15	TATA-box	TATATA	1382	6	-	Arabidopsis thaliana	core promoter element around -30 of transcription start
PyunBBX15	TATA-box	ATATAT	1383	6	-	Brassica napus	core promoter element around -30 of transcription start
PyunBBX15	TATA-box	TATATTTATATTT	1384	12	+	Avena sativa	core promoter element around -30 of transcription start
PyunBBX15	TATA-box	ATATAT	1385	6	-	Brassica napus	core promoter element around -30 of transcription start
PyunBBX15	TATA-box	TATATA	1386	6	-	Arabidopsis thaliana	core promoter element around -30 of transcription start
PyunBBX15	TATA-box	ATATAT	1387	6	-	Brassica napus	core promoter element around -30 of transcription start
PyunBBX15	TATA-box	TATATA	1388	6	-	Arabidopsis thaliana	core promoter element around -30 of transcription start
PyunBBX15	TATA-box	ATATAT	1389	6	-	Brassica napus	core promoter element around -30 of transcription start
PyunBBX15	TATA-box	TATA	1390	4	-	Arabidopsis thaliana	core promoter element around -30 of transcription start
PyunBBX15	TATA-box	TATAAAA	1395	7	-	Pisum sativum	core promoter element around -30 of transcription start
PyunBBX15	TATA-box	TATAAA	1396	6	-	Helianthus annuus	core promoter element around -30 of transcription start
PyunBBX15	TATA-box	TATATAA	1397	7	-	Arabidopsis thaliana	core promoter element around -30 of transcription start
PyunBBX15	TATA-box	TATATA	1398	6	-	Arabidopsis thaliana	core promoter element around -30 of transcription start
PyunBBX15	TATA-box	ATATAT	1399	6	-	Brassica napus	core promoter element around -30 of transcription start
PyunBBX15	TATA-box	TATATA	1400	6	-	Arabidopsis thaliana	core promoter element around -30 of transcription start
PyunBBX15	TATA-box	ATATAT	1401	6	-	Brassica napus	core promoter element around -30 of transcription start
PyunBBX15	TATA-box	TATATA	1402	6	-	Arabidopsis thaliana	core promoter element around -30 of transcription start
PyunBBX15	TATA-box	ATATAT	1403	6	-	Brassica napus	core promoter element around -30 of transcription start
PyunBBX15	TATA-box	TATATA	1404	6	-	Arabidopsis thaliana	core promoter element around -30 of transcription start
PyunBBX15	TATA-box	ATATAT	1405	6	-	Brassica napus	core promoter element around -30 of transcription start
PyunBBX15	TATA-box	TATATA	1406	6	-	Arabidopsis thaliana	core promoter element around -30 of transcription start
PyunBBX15	TATA-box	ATATAT	1407	6	-	Brassica napus	core promoter element around -30 of transcription start
PyunBBX15	TATA-box	TATATA	1408	6	-	Arabidopsis thaliana	core promoter element around -30 of transcription start
PyunBBX15	TATA-box	ATATAT	1409	6	-	Brassica napus	core promoter element around -30 of transcription start
PyunBBX15	TATA-box	TATATA	1410	6	-	Arabidopsis thaliana	core promoter element around -30 of transcription start
PyunBBX15	TATA-box	ATATAT	1411	6	-	Brassica napus	core promoter element around -30 of transcription start
PyunBBX15	TATA-box	TATATA	1412	6	-	Arabidopsis thaliana	core promoter element around -30 of transcription start
PyunBBX15	TATA-box	ATATAT	1413	6	-	Brassica napus	core promoter element around -30 of transcription start
PyunBBX15	TATA-box	TATATA	1414	6	-	Arabidopsis thaliana	core promoter element around -30 of transcription start
PyunBBX15	TATA-box	ATATAT	1415	6	-	Brassica napus	core promoter element around -30 of transcription start
PyunBBX15	TATA-box	TATATA	1416	6	-	Arabidopsis thaliana	core promoter element around -30 of transcription start
PyunBBX15	TATA-box	ATATAT	1417	6	-	Brassica napus	core promoter element around -30 of transcription start
PyunBBX15	TATA-box	TATATA	1418	6	-	Arabidopsis thaliana	core promoter element around -30 of transcription start
PyunBBX15	TATA-box	ATATAT	1419	6	-	Brassica napus	core promoter element around -30 of transcription start
PyunBBX15	TATA-box	TATATA	1420	6	-	Arabidopsis thaliana	core promoter element around -30 of transcription start
PyunBBX15	TATA-box	ATATAT	1421	6	-	Brassica napus	core promoter element around -30 of transcription start
PyunBBX15	TATA-box	TATA	1422	4	-	Arabidopsis thaliana	core promoter element around -30 of transcription start
PyunBBX15	TATA-box	ATTATA	1425	6	+	Brassica napus	core promoter element around -30 of transcription start
PyunBBX15	TATA-box	TATATAA	1426	7	-	Arabidopsis thaliana	core promoter element around -30 of transcription start
PyunBBX15	TATA-box	TATATA	1427	6	-	Arabidopsis thaliana	core promoter element around -30 of transcription start
PyunBBX15	TATA-box	ATATAA	1428	6	+	Brassica oleracea	core promoter element around -30 of transcription start
PyunBBX15	TATA-box	TATA	1429	4	-	Arabidopsis thaliana	core promoter element around -30 of transcription start
PyunBBX15	TATA-box	TATAAAT	1440	7	-	Brassica juncea	core promoter element around -30 of transcription start
PyunBBX15	TATA-box	TATAAA	1441	6	-	Helianthus annuus	core promoter element around -30 of transcription start
PyunBBX15	TATA-box	TATAA	1442	5	-	Arabidopsis thaliana	core promoter element around -30 of transcription start
PyunBBX15	TATA-box	TATA	1443	4	-	Arabidopsis thaliana	core promoter element around -30 of transcription start
PyunBBX15	TATA-box	ATATAT	1520	6	-	Brassica napus	core promoter element around -30 of transcription start
PyunBBX15	TATA-box	TATA	1521	4	-	Arabidopsis thaliana	core promoter element around -30 of transcription start
PyunBBX15	TATA-box	TATATA	1571	6	-	Arabidopsis thaliana	core promoter element around -30 of transcription start
PyunBBX15	TATA-box	ATATAA	1572	6	+	Brassica oleracea	core promoter element around -30 of transcription start
PyunBBX15	TATA-box	TATA	1573	4	-	Arabidopsis thaliana	core promoter element around -30 of transcription start
PyunBBX15	TATA-box	ATATAA	1707	6	+	Brassica oleracea	core promoter element around -30 of transcription start
PyunBBX15	TATA-box	TATA	1708	4	-	Arabidopsis thaliana	core promoter element around -30 of transcription start
PyunBBX15	Box 4	ATTAAT	581	6	+	Petroselinum crispum	part of a conserved DNA module involved in light responsiveness
PyunBBX15	Box 4	ATTAAT	994	6	+	Petroselinum crispum	part of a conserved DNA module involved in light responsiveness
PyunBBX15	Box 4	ATTAAT	1044	6	-	Petroselinum crispum	part of a conserved DNA module involved in light responsiveness
PyunBBX15	MYB	CAACCA	145	6	-	Arabidopsis thaliana
PyunBBX15	MYB	CAACAG	230	6	+	Arabidopsis thaliana
PyunBBX15	MYB	TAACCA	420	6	+	Arabidopsis thaliana
PyunBBX15	AACA_motif	TAACAAACTCCA	1913	11	-	Oryza sativa	involved in endosperm-specific negative expression
PyunBBX15	AT~TATA-box	TATATA	167	6	+	Arabidopsis thaliana
PyunBBX15	AT~TATA-box	TATATA	462	6	+	Arabidopsis thaliana
PyunBBX15	AT~TATA-box	TATATA	464	6	+	Arabidopsis thaliana
PyunBBX15	AT~TATA-box	TATATAAA	1327	8	-	Arabidopsis thaliana
PyunBBX15	AT~TATA-box	TATATA	1329	6	-	Arabidopsis thaliana
PyunBBX15	AT~TATA-box	TATATAAA	1337	8	-	Arabidopsis thaliana
PyunBBX15	AT~TATA-box	TATATA	1339	6	-	Arabidopsis thaliana
PyunBBX15	AT~TATA-box	TATATA	1382	6	-	Arabidopsis thaliana
PyunBBX15	AT~TATA-box	TATATA	1384	6	-	Arabidopsis thaliana
PyunBBX15	AT~TATA-box	TATATA	1386	6	-	Arabidopsis thaliana
PyunBBX15	AT~TATA-box	TATATA	1388	6	-	Arabidopsis thaliana
PyunBBX15	AT~TATA-box	TATATAAA	1396	8	-	Arabidopsis thaliana
PyunBBX15	AT~TATA-box	TATATA	1398	6	-	Arabidopsis thaliana
PyunBBX15	AT~TATA-box	TATATA	1400	6	-	Arabidopsis thaliana
PyunBBX15	AT~TATA-box	TATATA	1402	6	-	Arabidopsis thaliana
PyunBBX15	AT~TATA-box	TATATA	1404	6	-	Arabidopsis thaliana
PyunBBX15	AT~TATA-box	TATATA	1406	6	-	Arabidopsis thaliana
PyunBBX15	AT~TATA-box	TATATA	1408	6	-	Arabidopsis thaliana
PyunBBX15	AT~TATA-box	TATATA	1410	6	-	Arabidopsis thaliana
PyunBBX15	AT~TATA-box	TATATA	1412	6	-	Arabidopsis thaliana
PyunBBX15	AT~TATA-box	TATATA	1414	6	-	Arabidopsis thaliana
PyunBBX15	AT~TATA-box	TATATA	1416	6	-	Arabidopsis thaliana
PyunBBX15	AT~TATA-box	TATATA	1418	6	-	Arabidopsis thaliana
PyunBBX15	AT~TATA-box	TATATA	1420	6	-	Arabidopsis thaliana
PyunBBX15	AT~TATA-box	TATATA	1427	6	-	Arabidopsis thaliana
PyunBBX15	AT~TATA-box	TATATA	1571	6	-	Arabidopsis thaliana
PyunBBX15	CAT-box	GCCACT	726	6	+	Arabidopsis thaliana	cis-acting regulatory element related to meristem expression
PyunBBX15	ARE	AAACCA	599	6	+	Zea mays	cis-acting regulatory element essential for the anaerobic induction
PyunBBX15	ARE	AAACCA	1348	6	+	Zea mays	cis-acting regulatory element essential for the anaerobic induction
PyunBBX15	ARE	AAACCA	1763	6	+	Zea mays	cis-acting regulatory element essential for the anaerobic induction
PyunBBX15	Unnamed__4	CTCC	692	4	+	Petroselinum hortense
PyunBBX15	Unnamed__4	CTCC	732	4	-	Petroselinum hortense
PyunBBX15	Unnamed__4	CTCC	1516	4	-	Petroselinum hortense
PyunBBX15	Unnamed__4	CTCC	1735	4	+	Petroselinum hortense
PyunBBX15	Unnamed__4	CTCC	1794	4	+	Petroselinum hortense
PyunBBX15	Unnamed__4	CTCC	1814	4	+	Petroselinum hortense
PyunBBX15	Unnamed__4	CTCC	1976	4	-	Petroselinum hortense
PyunBBX15	CCGTCC motif	CCGTCC	1540	6	-	Nicotiana tabacum
PyunBBX15	MYC	CATGTG	107	6	-	Arabidopsis thaliana
PyunBBX15	MYC	CATGTG	109	6	+	Arabidopsis thaliana
PyunBBX15	MYC	CATTTG	1163	6	+	Arabidopsis thaliana
PyunBBX15	MYC	CATGTG	1767	6	-	Arabidopsis thaliana
PyunBBX15	MYC	CATGTG	1769	6	+	Arabidopsis thaliana
PyunBBX15	MYC	CATTTG	1865	6	+	Arabidopsis thaliana
PyunBBX15	Myb	CAACTG	669	6	+	Arabidopsis thaliana
PyunBBX15	Myb	CAACTG	1354	6	-	Arabidopsis thaliana
PyunBBX15	ERE	ATTTTAAA	303	8	+	Nicotiana glutinos
PyunBBX15	ERE	ATTTTAAA	405	8	+	Nicotiana glutinos
PyunBBX15	ERE	ATTTTAAA	962	8	+	Nicotiana glutinos
PyunBBX15	ERE	ATTTTAAA	987	8	+	Nicotiana glutinos
PyunBBX15	ERE	ATTTTAAA	1075	8	+	Nicotiana glutinos
PyunBBX15	ERE	ATTTTAAA	1077	8	-	Nicotiana glutinos
PyunBBX15	MYB-like sequence	TAACCA	420	6	+	Arabidopsis thaliana
PyunBBX15	CAAT-box	CAAT	212	4	-	Nicotiana glutinosa
PyunBBX15	CAAT-box	CCAAT	255	5	-	Arabidopsis thaliana	common cis-acting element in promoter and enhancer regions
PyunBBX15	CAAT-box	CAAT	282	4	+	Nicotiana glutinosa
PyunBBX15	CAAT-box	CAAT	342	4	+	Nicotiana glutinosa
PyunBBX15	CAAT-box	CAAAT	357	5	-	Pisum sativum	common cis-acting element in promoter and enhancer regions
PyunBBX15	CAAT-box	CAAT	457	4	-	Nicotiana glutinosa
PyunBBX15	CAAT-box	CAAAT	495	5	+	Pisum sativum	common cis-acting element in promoter and enhancer regions
PyunBBX15	CAAT-box	CAAT	624	4	+	Nicotiana glutinosa
PyunBBX15	CAAT-box	CCAAT	696	5	+	Arabidopsis thaliana	common cis-acting element in promoter and enhancer regions
PyunBBX15	CAAT-box	CAAT	697	4	+	Nicotiana glutinosa
PyunBBX15	CAAT-box	CCAAT	789	5	-	Arabidopsis thaliana	common cis-acting element in promoter and enhancer regions
PyunBBX15	CAAT-box	CAAT	865	4	+	Nicotiana glutinosa
PyunBBX15	CAAT-box	CAAT	910	4	+	Nicotiana glutinosa
PyunBBX15	CAAT-box	CAAT	935	4	-	Nicotiana glutinosa
PyunBBX15	CAAT-box	CAAAT	1164	5	-	Pisum sativum	common cis-acting element in promoter and enhancer regions
PyunBBX15	CAAT-box	CAAT	1280	4	+	Nicotiana glutinosa
PyunBBX15	CAAT-box	CAAT	1469	4	+	Nicotiana glutinosa
PyunBBX15	CAAT-box	CAAT	1480	4	+	Nicotiana glutinosa
PyunBBX15	CAAT-box	CAAT	1491	4	+	Nicotiana glutinosa
PyunBBX15	CAAT-box	CAAAT	1508	5	-	Pisum sativum	common cis-acting element in promoter and enhancer regions
PyunBBX15	CAAT-box	CAAAT	1866	5	-	Pisum sativum	common cis-acting element in promoter and enhancer regions
PyunBBX15	CAAT-box	CAAAT	1888	5	+	Pisum sativum	common cis-acting element in promoter and enhancer regions
PyunBBX15	GATA-motif	GATAGGA	1512	7	+	Arabidopsis thaliana	part of a light responsive element
PyunBBX15	AT1-motif	AATTATTTTTTATT	521	14	+	Solanum tuberosum	part of a light responsive module
PyunBBX15	AT1-motif	AATTATTTTTTATT	848	13	-	Solanum tuberosum	part of a light responsive module
PyunBBX15	AT1-motif	AATTATTTTTTATT	976	13	+	Solanum tuberosum	part of a light responsive module
PyunBBX15	CCGTCC-box	CCGTCC	1540	6	-	Petroselinum hortense
PyunBBX15	MRE	AACCTAA	416	7	+	Petroselinum crispum	MYB binding site involved in light responsiveness
PyunBBX15	TGA-element	AACGAC	745	6	-	Brassica oleracea	auxin-responsive element
PyunBBX15	Unnamed__2	AACCTAACCT	416	9	+	Petroselinum hortense
PyunBBX15	STRE	AGGGG	1274	5	+	Arabidopsis thaliana
PyunBBX15	STRE	AGGGG	1587	5	-	Arabidopsis thaliana
PyunBBX15	STRE	AGGGG	1801	5	-	Arabidopsis thaliana
PyunBBX15	STRE	AGGGG	1811	5	-	Arabidopsis thaliana
PyunBBX15	AuxRR-core	GGTCCAT	1582	7	-	Nicotiana tabacum	cis-acting regulatory element involved in auxin responsiveness
PyunBBX15	TCA	TCATCTTCAT	1143	9	-	Pisum sativum
PyunBBX15	A-box	CCGTCC	1540	6	-	Petroselinum crispum	cis-acting regulatory element
PyunBBX15	Unnamed__1	CGTGG	1205	5	-	Zea mays
PyunBBX15	Unnamed__1	CGTGG	1248	5	+	Zea mays
PyunBBX16	STRE	AGGGG	1550	5	-	Arabidopsis thaliana
PyunBBX16	MRE	AACCTAA	356	7	+	Petroselinum crispum	MYB binding site involved in light responsiveness
PyunBBX16	O2-site	GTTGACGTGA	68	9	-	Zea mays	cis-acting regulatory element involved in zein metabolism regulation
PyunBBX16	AT1-motif	AATTATTTTTTATT	1152	13	+	Solanum tuberosum	part of a light responsive module
PyunBBX16	AT1-motif	AATTATTTTTTATT	1263	14	-	Solanum tuberosum	part of a light responsive module
PyunBBX16	ERE	ATTTTAAA	93	8	-	Nicotiana glutinos
PyunBBX16	ERE	ATTTTAAA	1369	8	+	Nicotiana glutinos
PyunBBX16	ERE	ATTTTAAA	1696	8	+	Nicotiana glutinos
PyunBBX16	Myb	TAACTG	715	6	+	Arabidopsis thaliana
PyunBBX16	Myb	CAACTG	894	6	-	Arabidopsis thaliana
PyunBBX16	Myb	CAACTG	936	6	-	Arabidopsis thaliana
PyunBBX16	Myb	TAACTG	1962	6	+	Arabidopsis thaliana
PyunBBX16	circadian	CAAAGATATC	201	9	+	Lycopersicon esculentum	cis-acting regulatory element involved in circadian control
PyunBBX16	GATA-motif	AAGATAAGATT	277	10	+	Arabidopsis thaliana	part of a light responsive element
PyunBBX16	CAAT-box	CAAAT	28	5	-	Pisum sativum	common cis-acting element in promoter and enhancer regions
PyunBBX16	CAAT-box	CAAT	160	4	-	Nicotiana glutinosa
PyunBBX16	CAAT-box	CAAT	173	4	+	Nicotiana glutinosa
PyunBBX16	CAAT-box	CAAT	197	4	+	Nicotiana glutinosa
PyunBBX16	CAAT-box	CCAAT	262	5	-	Arabidopsis thaliana	common cis-acting element in promoter and enhancer regions
PyunBBX16	CAAT-box	CAAT	289	4	-	Nicotiana glutinosa
PyunBBX16	CAAT-box	CAAAT	310	5	-	Pisum sativum	common cis-acting element in promoter and enhancer regions
PyunBBX16	CAAT-box	CAAAT	319	5	+	Pisum sativum	common cis-acting element in promoter and enhancer regions
PyunBBX16	CAAT-box	CAAT	457	4	-	Nicotiana glutinosa
PyunBBX16	CAAT-box	CAAAT	468	5	+	Pisum sativum	common cis-acting element in promoter and enhancer regions
PyunBBX16	CAAT-box	CAAAT	471	5	-	Pisum sativum	common cis-acting element in promoter and enhancer regions
PyunBBX16	CAAT-box	CAAT	502	4	+	Nicotiana glutinosa
PyunBBX16	CAAT-box	CAAAT	636	5	-	Pisum sativum	common cis-acting element in promoter and enhancer regions
PyunBBX16	CAAT-box	CAAAT	783	5	+	Pisum sativum	common cis-acting element in promoter and enhancer regions
PyunBBX16	CAAT-box	CAAT	794	4	+	Nicotiana glutinosa
PyunBBX16	CAAT-box	CAAT	1010	4	+	Nicotiana glutinosa
PyunBBX16	CAAT-box	CAAT	1112	4	+	Nicotiana glutinosa
PyunBBX16	CAAT-box	CAAAT	1210	5	-	Pisum sativum	common cis-acting element in promoter and enhancer regions
PyunBBX16	CAAT-box	CAAAT	1336	5	-	Pisum sativum	common cis-acting element in promoter and enhancer regions
PyunBBX16	CAAT-box	CAAAT	1350	5	+	Pisum sativum	common cis-acting element in promoter and enhancer regions
PyunBBX16	CAAT-box	CCAAT	1524	5	+	Arabidopsis thaliana	common cis-acting element in promoter and enhancer regions
PyunBBX16	CAAT-box	CAAT	1525	4	+	Nicotiana glutinosa
PyunBBX16	CAAT-box	CAAAT	1587	5	+	Pisum sativum	common cis-acting element in promoter and enhancer regions
PyunBBX16	CAAT-box	CAAAT	1611	5	+	Pisum sativum	common cis-acting element in promoter and enhancer regions
PyunBBX16	CAAT-box	CCAAT	1644	5	+	Arabidopsis thaliana	common cis-acting element in promoter and enhancer regions
PyunBBX16	CAAT-box	CAAT	1645	4	+	Nicotiana glutinosa
PyunBBX16	CAAT-box	CAAAT	1708	5	-	Pisum sativum	common cis-acting element in promoter and enhancer regions
PyunBBX16	CAAT-box	CCAAT	1713	5	+	Arabidopsis thaliana	common cis-acting element in promoter and enhancer regions
PyunBBX16	CAAT-box	CAAT	1714	4	+	Nicotiana glutinosa
PyunBBX16	CAAT-box	CAAAT	1812	5	-	Pisum sativum	common cis-acting element in promoter and enhancer regions
PyunBBX16	CAAT-box	CAAAT	1882	5	+	Pisum sativum	common cis-acting element in promoter and enhancer regions
PyunBBX16	MYB-like sequence	TAACCA	770	6	+	Arabidopsis thaliana
PyunBBX16	MYB-like sequence	TAACCA	828	6	+	Arabidopsis thaliana
PyunBBX16	dOCT	CACGGATC	1763	8	+	Zea mays
PyunBBX16	Unnamed__4	CTCC	542	4	+	Petroselinum hortense
PyunBBX16	Unnamed__4	CTCC	1034	4	-	Petroselinum hortense
PyunBBX16	Unnamed__4	CTCC	1041	4	-	Petroselinum hortense
PyunBBX16	Unnamed__4	CTCC	1731	4	-	Petroselinum hortense
PyunBBX16	Unnamed__4	CTCC	1869	4	+	Petroselinum hortense
PyunBBX16	Unnamed__4	CTCC	1922	4	+	Petroselinum hortense
PyunBBX16	Unnamed__4	CTCC	1937	4	+	Petroselinum hortense
PyunBBX16	Unnamed__4	CTCC	1942	4	+	Petroselinum hortense
PyunBBX16	Unnamed__4	CTCC	1951	4	-	Petroselinum hortense
PyunBBX16	ARE	AAACCA	149	6	-	Zea mays	cis-acting regulatory element essential for the anaerobic induction
PyunBBX16	GT1-motif	GGTTAA	354	6	-	Arabidopsis thaliana	light responsive element
PyunBBX16	GT1-motif	GGTTAA	1686	6	-	Arabidopsis thaliana	light responsive element
PyunBBX16	MYC	CATTTG	319	6	-	Arabidopsis thaliana
PyunBBX16	MYC	CATGTG	1092	6	-	Arabidopsis thaliana
PyunBBX16	MYC	CATTTG	1350	6	-	Arabidopsis thaliana
PyunBBX16	MYC	CATGTG	1837	6	+	Arabidopsis thaliana
PyunBBX16	chs-CMA1a	TTACTTAA	5	8	-	Daucus carota	part of a light responsive element
PyunBBX16	ATCT-motif	AATCTAATCC	634	9	-	Pisum sativum	part of a conserved DNA module involved in light responsiveness
PyunBBX16	AT~TATA-box	TATATA	382	6	+	Arabidopsis thaliana
PyunBBX16	ATC-motif	AGTAATCT	1803	8	-	Spinacia oleracea	part of a conserved DNA module involved in light responsiveness
PyunBBX16	Unnamed__6	taTAAATATct	1411	10	+	Zea mays
PyunBBX16	WRE3	CCACCT	1501	6	+	Pisum sativum
PyunBBX16	MYB	CAACAG	718	6	-	Arabidopsis thaliana
PyunBBX16	MYB	TAACCA	770	6	+	Arabidopsis thaliana
PyunBBX16	MYB	TAACCA	828	6	+	Arabidopsis thaliana
PyunBBX16	TCCC-motif	TCTCCCT	1868	7	+	Spinacia oleracea	part of a light responsive element
PyunBBX16	TCCC-motif	TCTCCCT	1941	7	+	Spinacia oleracea	part of a light responsive element
PyunBBX16	Myb-binding site	CAACAG	718	6	-	Nicotiana tabacum
PyunBBX16	TATA-box	ATATAT	115	6	+	Brassica napus	core promoter element around -30 of transcription start
PyunBBX16	TATA-box	TATA	116	4	+	Arabidopsis thaliana	core promoter element around -30 of transcription start
PyunBBX16	TATA-box	TATAAAT	142	7	-	Brassica juncea	core promoter element around -30 of transcription start
PyunBBX16	TATA-box	TATAAA	143	6	-	Helianthus annuus	core promoter element around -30 of transcription start
PyunBBX16	TATA-box	TATAA	144	5	-	Arabidopsis thaliana	core promoter element around -30 of transcription start
PyunBBX16	TATA-box	TATA	145	4	+	Arabidopsis thaliana	core promoter element around -30 of transcription start
PyunBBX16	TATA-box	TATA	298	4	+	Arabidopsis thaliana	core promoter element around -30 of transcription start
PyunBBX16	TATA-box	TAAAGATT	305	8	+	Arabidopsis thaliana	core promoter element around -30 of transcription start
PyunBBX16	TATA-box	TATATA	382	6	+	Arabidopsis thaliana	core promoter element around -30 of transcription start
PyunBBX16	TATA-box	ATATAA	383	6	+	Brassica oleracea	core promoter element around -30 of transcription start
PyunBBX16	TATA-box	TATA	384	4	+	Arabidopsis thaliana	core promoter element around -30 of transcription start
PyunBBX16	TATA-box	TATA	407	4	+	Arabidopsis thaliana	core promoter element around -30 of transcription start
PyunBBX16	TATA-box	TACAAAA	409	7	+	Oryza sativa	core promoter element around -30 of transcription start
PyunBBX16	TATA-box	TATA	529	4	+	Arabidopsis thaliana	core promoter element around -30 of transcription start
PyunBBX16	TATA-box	TACAAAA	571	7	+	Oryza sativa	core promoter element around -30 of transcription start
PyunBBX16	TATA-box	ATATAA	712	6	+	Brassica oleracea	core promoter element around -30 of transcription start
PyunBBX16	TATA-box	TATA	713	4	+	Arabidopsis thaliana	core promoter element around -30 of transcription start
PyunBBX16	TATA-box	TATA	826	4	+	Arabidopsis thaliana	core promoter element around -30 of transcription start
PyunBBX16	TATA-box	TATACA	974	6	-	Helianthus annuus	core promoter element around -30 of transcription start
PyunBBX16	TATA-box	TATA	976	4	+	Arabidopsis thaliana	core promoter element around -30 of transcription start
PyunBBX16	TATA-box	TATA	1086	4	-	Arabidopsis thaliana	core promoter element around -30 of transcription start
PyunBBX16	TATA-box	ATATAT	1252	6	-	Brassica napus	core promoter element around -30 of transcription start
PyunBBX16	TATA-box	TATA	1253	4	-	Arabidopsis thaliana	core promoter element around -30 of transcription start
PyunBBX16	TATA-box	TATTTAAA	1259	8	-	Arabidopsis thaliana	core promoter element around -30 of transcription start
PyunBBX16	TATA-box	TATACA	1322	6	-	Helianthus annuus	core promoter element around -30 of transcription start
PyunBBX16	TATA-box	TATA	1324	4	-	Arabidopsis thaliana	core promoter element around -30 of transcription start
PyunBBX16	TATA-box	TATAA	1410	5	-	Arabidopsis thaliana	core promoter element around -30 of transcription start
PyunBBX16	TATA-box	TATA	1411	4	-	Arabidopsis thaliana	core promoter element around -30 of transcription start
PyunBBX16	TATA-box	ATATAT	1416	6	-	Brassica napus	core promoter element around -30 of transcription start
PyunBBX16	TATA-box	TATA	1417	4	-	Arabidopsis thaliana	core promoter element around -30 of transcription start
PyunBBX16	TATA-box	ATTATA	1431	6	+	Brassica napus	core promoter element around -30 of transcription start
PyunBBX16	TATA-box	TATAA	1432	5	-	Arabidopsis thaliana	core promoter element around -30 of transcription start
PyunBBX16	TATA-box	TATA	1433	4	-	Arabidopsis thaliana	core promoter element around -30 of transcription start
PyunBBX16	TATA-box	ATATAA	1478	6	+	Brassica oleracea	core promoter element around -30 of transcription start
PyunBBX16	TATA-box	TATA	1479	4	-	Arabidopsis thaliana	core promoter element around -30 of transcription start
PyunBBX16	TATA-box	ATTATA	1538	6	+	Brassica napus	core promoter element around -30 of transcription start
PyunBBX16	TATA-box	TATAA	1539	5	-	Arabidopsis thaliana	core promoter element around -30 of transcription start
PyunBBX16	TATA-box	TATA	1540	4	-	Arabidopsis thaliana	core promoter element around -30 of transcription start
PyunBBX16	TATA-box	TATA	1721	4	-	Arabidopsis thaliana	core promoter element around -30 of transcription start
PyunBBX16	TATA-box	ATTATA	1851	6	+	Brassica napus	core promoter element around -30 of transcription start
PyunBBX16	TATA-box	TATAA	1852	5	-	Arabidopsis thaliana	core promoter element around -30 of transcription start
PyunBBX16	TATA-box	TATA	1853	4	-	Arabidopsis thaliana	core promoter element around -30 of transcription start
PyunBBX16	TATA-box	ATTATA	1958	6	+	Brassica napus	core promoter element around -30 of transcription start
PyunBBX16	TATA-box	TATAA	1959	5	-	Arabidopsis thaliana	core promoter element around -30 of transcription start
PyunBBX16	TATA-box	TATA	1960	4	-	Arabidopsis thaliana	core promoter element around -30 of transcription start
PyunBBX16	Box 4	ATTAAT	138	6	+	Petroselinum crispum	part of a conserved DNA module involved in light responsiveness
PyunBBX16	Box 4	ATTAAT	339	6	+	Petroselinum crispum	part of a conserved DNA module involved in light responsiveness
PyunBBX16	Box 4	ATTAAT	372	6	+	Petroselinum crispum	part of a conserved DNA module involved in light responsiveness
PyunBBX16	Box 4	ATTAAT	758	6	+	Petroselinum crispum	part of a conserved DNA module involved in light responsiveness
PyunBBX16	Box 4	ATTAAT	765	6	+	Petroselinum crispum	part of a conserved DNA module involved in light responsiveness
PyunBBX16	Box 4	ATTAAT	1182	6	-	Petroselinum crispum	part of a conserved DNA module involved in light responsiveness
PyunBBX16	Box 4	ATTAAT	1490	6	-	Petroselinum crispum	part of a conserved DNA module involved in light responsiveness
PyunBBX16		motif_sequence	266	4	-	organism	short_function
PyunBBX16		motif_sequence	568	4	+	organism	short_function
PyunBBX16		motif_sequence	678	4	-	organism	short_function
PyunBBX16		motif_sequence	903	4	+	organism	short_function
PyunBBX16		motif_sequence	945	4	+	organism	short_function
PyunBBX16		motif_sequence	1022	4	-	organism	short_function
PyunBBX16		motif_sequence	1216	4	+	organism	short_function
PyunBBX16		motif_sequence	1288	4	+	organism	short_function
PyunBBX16		motif_sequence	1788	4	+	organism	short_function
PyunBBX16		motif_sequence	1867	4	+	organism	short_function
PyunBBX16		motif_sequence	1907	4	+	organism	short_function
PyunBBX16		motif_sequence	1935	4	+	organism	short_function
PyunBBX16		motif_sequence	1940	4	+	organism	short_function
PyunBBX16		motif_sequence	1954	4	-	organism	short_function
PyunBBX16		motif_sequence	1977	4	-	organism	short_function
PyunBBX16	AT-rich sequence	TAAAATACT	1366	9	-	Pisum sativum	element for maximal elicitor-mediated activation (2copies)
PyunBBX16	MBS	CAACTG	894	6	-	Arabidopsis thaliana	MYB binding site involved in drought-inducibility
PyunBBX16	MBS	CAACTG	936	6	-	Arabidopsis thaliana	MYB binding site involved in drought-inducibility
PyunBBX16	LTR	CCGAAA	1132	6	-	Hordeum vulgare	cis-acting element involved in low-temperature responsiveness
PyunBBX16	WUN-motif	AAATTACTA	182	9	-	Nicotiana glutinosa
PyunBBX16	WUN-motif	AAATTACT	183	8	-	Nicotiana glutinosa
PyunBBX17	AT~TATA-box	TATATA	155	6	+	Arabidopsis thaliana
PyunBBX17	AT~TATA-box	TATATA	157	6	+	Arabidopsis thaliana
PyunBBX17	AT~TATA-box	TATATA	159	6	+	Arabidopsis thaliana
PyunBBX17	AT~TATA-box	TATATA	161	6	+	Arabidopsis thaliana
PyunBBX17	AT~TATA-box	TATATA	163	6	+	Arabidopsis thaliana
PyunBBX17	AT~TATA-box	TATATA	165	6	+	Arabidopsis thaliana
PyunBBX17	AT~TATA-box	TATATA	167	6	+	Arabidopsis thaliana
PyunBBX17	AT~TATA-box	TATATA	895	6	+	Arabidopsis thaliana
PyunBBX17	AT~TATA-box	TATATAAA	1109	8	-	Arabidopsis thaliana
PyunBBX17	AT~TATA-box	TATATA	1111	6	-	Arabidopsis thaliana
PyunBBX17	AT~TATA-box	TATATA	1113	6	-	Arabidopsis thaliana
PyunBBX17	AT~TATA-box	TATATA	1258	6	-	Arabidopsis thaliana
PyunBBX17	AT~TATA-box	TATATA	1260	6	-	Arabidopsis thaliana
PyunBBX17	AT~TATA-box	TATATA	1673	6	-	Arabidopsis thaliana
PyunBBX17	Unnamed__6	taTAAATATct	478	10	+	Zea mays
PyunBBX17	AAGAA-motif	GAAAGAA	360	7	-	Avena sativa
PyunBBX17	W box	TTGACC	233	6	+	Arabidopsis thaliana
PyunBBX17	MYB	TAACCA	73	6	-	Arabidopsis thaliana
PyunBBX17	MYB	CAACCA	255	6	-	Arabidopsis thaliana
PyunBBX17	MYB	TAACCA	1729	6	-	Arabidopsis thaliana
PyunBBX17	TCA-element	CCATCTTTTT	408	9	+	Nicotiana tabacum	cis-acting element involved in salicylic acid responsiveness
PyunBBX17	TCA-element	CCATCTTTTT	907	9	+	Nicotiana tabacum	cis-acting element involved in salicylic acid responsiveness
PyunBBX17	G-Box	CACGTG	1744	6	-	Pisum sativum	cis-acting regulatory element involved in light responsiveness
PyunBBX17	TCCC-motif	TCTCCCT	1514	7	+	Spinacia oleracea	part of a light responsive element
PyunBBX17	TATA-box	TATA	25	4	+	Arabidopsis thaliana	core promoter element around -30 of transcription start
PyunBBX17	TATA-box	TATAAGAA	64	8	-	Zea mays	core promoter element around -30 of transcription start
PyunBBX17	TATA-box	TATAA	67	5	-	Arabidopsis thaliana	core promoter element around -30 of transcription start
PyunBBX17	TATA-box	TATA	68	4	+	Arabidopsis thaliana	core promoter element around -30 of transcription start
PyunBBX17	TATA-box	taTATAAAtc	153	9	-	Arabidopsis thaliana	core promoter element around -30 of transcription start
PyunBBX17	TATA-box	ATATAT	154	6	+	Brassica napus	core promoter element around -30 of transcription start
PyunBBX17	TATA-box	TATATA	155	6	+	Arabidopsis thaliana	core promoter element around -30 of transcription start
PyunBBX17	TATA-box	ATATAT	156	6	+	Brassica napus	core promoter element around -30 of transcription start
PyunBBX17	TATA-box	TATATA	157	6	+	Arabidopsis thaliana	core promoter element around -30 of transcription start
PyunBBX17	TATA-box	ATATAT	158	6	+	Brassica napus	core promoter element around -30 of transcription start
PyunBBX17	TATA-box	TATATA	159	6	+	Arabidopsis thaliana	core promoter element around -30 of transcription start
PyunBBX17	TATA-box	ATATAT	160	6	+	Brassica napus	core promoter element around -30 of transcription start
PyunBBX17	TATA-box	TATATA	161	6	+	Arabidopsis thaliana	core promoter element around -30 of transcription start
PyunBBX17	TATA-box	ATATAT	162	6	+	Brassica napus	core promoter element around -30 of transcription start
PyunBBX17	TATA-box	TATATA	163	6	+	Arabidopsis thaliana	core promoter element around -30 of transcription start
PyunBBX17	TATA-box	ATATAT	164	6	+	Brassica napus	core promoter element around -30 of transcription start
PyunBBX17	TATA-box	TATATA	165	6	+	Arabidopsis thaliana	core promoter element around -30 of transcription start
PyunBBX17	TATA-box	ATATAT	166	6	+	Brassica napus	core promoter element around -30 of transcription start
PyunBBX17	TATA-box	TATATA	167	6	+	Arabidopsis thaliana	core promoter element around -30 of transcription start
PyunBBX17	TATA-box	ATATAA	168	6	+	Brassica oleracea	core promoter element around -30 of transcription start
PyunBBX17	TATA-box	TATA	169	4	+	Arabidopsis thaliana	core promoter element around -30 of transcription start
PyunBBX17	TATA-box	TATAAAT	276	7	-	Brassica juncea	core promoter element around -30 of transcription start
PyunBBX17	TATA-box	TATAAA	277	6	-	Helianthus annuus	core promoter element around -30 of transcription start
PyunBBX17	TATA-box	TATAA	278	5	-	Arabidopsis thaliana	core promoter element around -30 of transcription start
PyunBBX17	TATA-box	TATA	279	4	+	Arabidopsis thaliana	core promoter element around -30 of transcription start
PyunBBX17	TATA-box	TATA	333	4	+	Arabidopsis thaliana	core promoter element around -30 of transcription start
PyunBBX17	TATA-box	ATATAA	648	6	+	Brassica oleracea	core promoter element around -30 of transcription start
PyunBBX17	TATA-box	TATA	649	4	+	Arabidopsis thaliana	core promoter element around -30 of transcription start
PyunBBX17	TATA-box	TATAAAT	655	7	-	Brassica juncea	core promoter element around -30 of transcription start
PyunBBX17	TATA-box	TATAAA	656	6	-	Helianthus annuus	core promoter element around -30 of transcription start
PyunBBX17	TATA-box	TATAA	657	5	-	Arabidopsis thaliana	core promoter element around -30 of transcription start
PyunBBX17	TATA-box	TATA	658	4	+	Arabidopsis thaliana	core promoter element around -30 of transcription start
PyunBBX17	TATA-box	ATATAT	885	6	+	Brassica napus	core promoter element around -30 of transcription start
PyunBBX17	TATA-box	TATA	886	4	+	Arabidopsis thaliana	core promoter element around -30 of transcription start
PyunBBX17	TATA-box	TACAAAA	890	7	-	Oryza sativa	core promoter element around -30 of transcription start
PyunBBX17	TATA-box	TATACA	893	6	-	Helianthus annuus	core promoter element around -30 of transcription start
PyunBBX17	TATA-box	TATATA	895	6	+	Arabidopsis thaliana	core promoter element around -30 of transcription start
PyunBBX17	TATA-box	ATATAA	896	6	+	Brassica oleracea	core promoter element around -30 of transcription start
PyunBBX17	TATA-box	TATA	897	4	+	Arabidopsis thaliana	core promoter element around -30 of transcription start
PyunBBX17	TATA-box	TATA	978	4	+	Arabidopsis thaliana	core promoter element around -30 of transcription start
PyunBBX17	TATA-box	TATAAGAA	999	8	-	Zea mays	core promoter element around -30 of transcription start
PyunBBX17	TATA-box	TATAA	1002	5	-	Arabidopsis thaliana	core promoter element around -30 of transcription start
PyunBBX17	TATA-box	TATA	1003	4	-	Arabidopsis thaliana	core promoter element around -30 of transcription start
PyunBBX17	TATA-box	TATAAAA	1007	7	-	Pisum sativum	core promoter element around -30 of transcription start
PyunBBX17	TATA-box	TATAAA	1008	6	-	Helianthus annuus	core promoter element around -30 of transcription start
PyunBBX17	TATA-box	TATAA	1009	5	-	Arabidopsis thaliana	core promoter element around -30 of transcription start
PyunBBX17	TATA-box	TATA	1010	4	-	Arabidopsis thaliana	core promoter element around -30 of transcription start
PyunBBX17	TATA-box	ATTATA	1015	6	+	Brassica napus	core promoter element around -30 of transcription start
PyunBBX17	TATA-box	TATAA	1016	5	-	Arabidopsis thaliana	core promoter element around -30 of transcription start
PyunBBX17	TATA-box	TATA	1017	4	-	Arabidopsis thaliana	core promoter element around -30 of transcription start
PyunBBX17	TATA-box	ATATAT	1060	6	-	Brassica napus	core promoter element around -30 of transcription start
PyunBBX17	TATA-box	TATA	1061	4	-	Arabidopsis thaliana	core promoter element around -30 of transcription start
PyunBBX17	TATA-box	taTATAAAtc	1107	9	-	Arabidopsis thaliana	core promoter element around -30 of transcription start
PyunBBX17	TATA-box	TATAAA	1109	6	-	Helianthus annuus	core promoter element around -30 of transcription start
PyunBBX17	TATA-box	TATATAA	1110	7	-	Arabidopsis thaliana	core promoter element around -30 of transcription start
PyunBBX17	TATA-box	TATATA	1111	6	-	Arabidopsis thaliana	core promoter element around -30 of transcription start
PyunBBX17	TATA-box	ATATAT	1112	6	-	Brassica napus	core promoter element around -30 of transcription start
PyunBBX17	TATA-box	TATATA	1113	6	-	Arabidopsis thaliana	core promoter element around -30 of transcription start
PyunBBX17	TATA-box	ATATAA	1114	6	+	Brassica oleracea	core promoter element around -30 of transcription start
PyunBBX17	TATA-box	TATA	1115	4	-	Arabidopsis thaliana	core promoter element around -30 of transcription start
PyunBBX17	TATA-box	TATTTAAA	1143	8	+	Arabidopsis thaliana	core promoter element around -30 of transcription start
PyunBBX17	TATA-box	ATATAT	1217	6	-	Brassica napus	core promoter element around -30 of transcription start
PyunBBX17	TATA-box	TATA	1218	4	-	Arabidopsis thaliana	core promoter element around -30 of transcription start
PyunBBX17	TATA-box	taTATAAAtc	1254	9	-	Arabidopsis thaliana	core promoter element around -30 of transcription start
PyunBBX17	TATA-box	ATTATA	1256	6	+	Brassica napus	core promoter element around -30 of transcription start
PyunBBX17	TATA-box	TATATAA	1257	7	-	Arabidopsis thaliana	core promoter element around -30 of transcription start
PyunBBX17	TATA-box	TATATA	1258	6	-	Arabidopsis thaliana	core promoter element around -30 of transcription start
PyunBBX17	TATA-box	ATATAT	1259	6	-	Brassica napus	core promoter element around -30 of transcription start
PyunBBX17	TATA-box	TATATA	1260	6	-	Arabidopsis thaliana	core promoter element around -30 of transcription start
PyunBBX17	TATA-box	ATATAA	1261	6	+	Brassica oleracea	core promoter element around -30 of transcription start
PyunBBX17	TATA-box	TATA	1262	4	-	Arabidopsis thaliana	core promoter element around -30 of transcription start
PyunBBX17	TATA-box	ATATAA	1280	6	+	Brassica oleracea	core promoter element around -30 of transcription start
PyunBBX17	TATA-box	TATA	1281	4	-	Arabidopsis thaliana	core promoter element around -30 of transcription start
PyunBBX17	TATA-box	ATTATA	1361	6	+	Brassica napus	core promoter element around -30 of transcription start
PyunBBX17	TATA-box	TATAA	1362	5	-	Arabidopsis thaliana	core promoter element around -30 of transcription start
PyunBBX17	TATA-box	TATA	1363	4	-	Arabidopsis thaliana	core promoter element around -30 of transcription start
PyunBBX17	TATA-box	TATACA	1368	6	-	Helianthus annuus	core promoter element around -30 of transcription start
PyunBBX17	TATA-box	TATA	1370	4	-	Arabidopsis thaliana	core promoter element around -30 of transcription start
PyunBBX17	TATA-box	TATA	1424	4	-	Arabidopsis thaliana	core promoter element around -30 of transcription start
PyunBBX17	TATA-box	ATATAT	1672	6	-	Brassica napus	core promoter element around -30 of transcription start
PyunBBX17	TATA-box	TATATA	1673	6	-	Arabidopsis thaliana	core promoter element around -30 of transcription start
PyunBBX17	TATA-box	ATATAT	1674	6	-	Brassica napus	core promoter element around -30 of transcription start
PyunBBX17	TATA-box	TATA	1675	4	-	Arabidopsis thaliana	core promoter element around -30 of transcription start
PyunBBX17	RY-element	CATGCATG	496	8	+	Helianthus annuus	cis-acting regulatory element involved in seed-specific regulation
PyunBBX17	Box 4	ATTAAT	94	6	+	Petroselinum crispum	part of a conserved DNA module involved in light responsiveness
PyunBBX17	Box 4	ATTAAT	98	6	+	Petroselinum crispum	part of a conserved DNA module involved in light responsiveness
PyunBBX17	Box 4	ATTAAT	439	6	+	Petroselinum crispum	part of a conserved DNA module involved in light responsiveness
PyunBBX17	Box 4	ATTAAT	709	6	+	Petroselinum crispum	part of a conserved DNA module involved in light responsiveness
PyunBBX17	Box 4	ATTAAT	1164	6	-	Petroselinum crispum	part of a conserved DNA module involved in light responsiveness
PyunBBX17	AE-box	AGAAACTT	1312	8	-	Arabidopsis thaliana	part of a module for light response
PyunBBX17	TATA	TATAAAAT	649	8	+	Arabidopsis thaliana
PyunBBX17	TATA	TATAAAAT	1006	8	-	Arabidopsis thaliana
PyunBBX17	TATA	TATAAAAT	1370	8	+	Arabidopsis thaliana
PyunBBX17	LTR	CCGAAA	678	6	-	Hordeum vulgare	cis-acting element involved in low-temperature responsiveness
PyunBBX17	LTR	CCGAAA	1946	6	-	Hordeum vulgare	cis-acting element involved in low-temperature responsiveness
PyunBBX17	TCT-motif	TCTTAC	863	6	+	Arabidopsis thaliana	part of a light responsive element
PyunBBX17	TCT-motif	TCTTAC	1152	6	-	Arabidopsis thaliana	part of a light responsive element
PyunBBX17	WUN-motif	AAATTTCTT	60	9	+	Nicotiana glutinosa
PyunBBX17	GC-motif	CCCCCG	1862	6	+	Zea mays	enhancer-like element involved in anoxic specific inducibility
PyunBBX17	ABRE	ACGTG	1594	5	-	Arabidopsis thaliana	cis-acting element involved in the abscisic acid responsiveness
PyunBBX17	ABRE	GACACGTGGC	1742	9	-	Triticum aestivum	cis-acting element involved in the abscisic acid responsiveness
PyunBBX17	ABRE	CACGTG	1744	6	-	Arabidopsis thaliana	cis-acting element involved in the abscisic acid responsiveness
PyunBBX17	ABRE	ACGTG	1745	5	+	Arabidopsis thaliana	cis-acting element involved in the abscisic acid responsiveness
PyunBBX17		motif_sequence	545	4	+	organism	short_function
PyunBBX17		motif_sequence	942	4	+	organism	short_function
PyunBBX17		motif_sequence	1513	4	+	organism	short_function
PyunBBX17		motif_sequence	1601	4	-	organism	short_function
PyunBBX17		motif_sequence	1691	4	+	organism	short_function
PyunBBX17		motif_sequence	1840	4	+	organism	short_function
PyunBBX17	TGACG-motif	TGACG	502	5	+	Hordeum vulgare	cis-acting regulatory element involved in the MeJA-responsiveness
PyunBBX17	TGACG-motif	TGACG	1612	5	+	Hordeum vulgare	cis-acting regulatory element involved in the MeJA-responsiveness
PyunBBX17	TCA	TCATCTTCAT	940	9	+	Pisum sativum
PyunBBX17	DRE core	GCCGAC	1597	6	-	Arabidopsis thaliana
PyunBBX17	Unnamed__1	GAATTTAATTAA	99	12	-	Glycine max	60K protein binding site
PyunBBX17	Unnamed__1	CGTGG	1593	5	-	Zea mays
PyunBBX17	Unnamed__1	CGTGG	1743	5	-	Zea mays
PyunBBX17	as-1	TGACG	502	5	+	Arabidopsis thaliana
PyunBBX17	as-1	TGACG	1612	5	+	Arabidopsis thaliana
PyunBBX17	O2-site	GATGACATGG	935	9	-	Zea mays	cis-acting regulatory element involved in zein metabolism regulation
PyunBBX17	O2-site	GATGACATGG	1469	10	+	Zea mays	cis-acting regulatory element involved in zein metabolism regulation
PyunBBX17	MBSI	TTTTTACGGTTA	828	11	-	Petunia hybrida	MYB binding site involved in flavonoid biosynthetic genes regulation
PyunBBX17	AT1-motif	AATTATTTTTTATT	555	13	+	Solanum tuberosum	part of a light responsive module
PyunBBX17	CGTCA-motif	CGTCA	502	5	-	Hordeum vulgare	cis-acting regulatory element involved in the MeJA-responsiveness
PyunBBX17	CGTCA-motif	CGTCA	1612	5	-	Hordeum vulgare	cis-acting regulatory element involved in the MeJA-responsiveness
PyunBBX17	circadian	CAAAGATATC	760	9	+	Lycopersicon esculentum	cis-acting regulatory element involved in circadian control
PyunBBX17	ERE	ATTTTAAA	642	8	-	Nicotiana glutinos
PyunBBX17	G-box	CACGTC	1594	6	+	Zea mays	cis-acting regulatory element involved in light responsiveness
PyunBBX17	G-box	GCCACGTGGA	1742	9	-	Arabidopsis thaliana	cis-acting regulatory element involved in light responsiveness
PyunBBX17	G-box	CACGTG	1744	6	-	Arabidopsis thaliana	cis-acting regulatory element involved in light responsiveness
PyunBBX17	TC-rich repeats	GTTTTCTTAC	859	9	+	Nicotiana tabacum	cis-acting element involved in defense and stress responsiveness
PyunBBX17	TC-rich repeats	ATTCTCTAAC	1382	9	+	Nicotiana tabacum	cis-acting element involved in defense and stress responsiveness
PyunBBX17	GATA-motif	GATAGGA	1330	7	-	Arabidopsis thaliana	part of a light responsive element
PyunBBX17	CAAT-box	CAAT	17	4	-	Nicotiana glutinosa
PyunBBX17	CAAT-box	CCAAT	111	5	-	Arabidopsis thaliana	common cis-acting element in promoter and enhancer regions
PyunBBX17	CAAT-box	CAAT	215	4	-	Nicotiana glutinosa
PyunBBX17	CAAT-box	CAAT	232	4	-	Nicotiana glutinosa
PyunBBX17	CAAT-box	CAAAT	269	5	+	Pisum sativum	common cis-acting element in promoter and enhancer regions
PyunBBX17	CAAT-box	CAAAT	423	5	+	Pisum sativum	common cis-acting element in promoter and enhancer regions
PyunBBX17	CAAT-box	CAAT	429	4	+	Nicotiana glutinosa
PyunBBX17	CAAT-box	CAAT	437	4	+	Nicotiana glutinosa
PyunBBX17	CAAT-box	CAAT	471	4	+	Nicotiana glutinosa
PyunBBX17	CAAT-box	CAAAT	512	5	+	Pisum sativum	common cis-acting element in promoter and enhancer regions
PyunBBX17	CAAT-box	CAAT	554	4	+	Nicotiana glutinosa
PyunBBX17	CAAT-box	CAAT	573	4	+	Nicotiana glutinosa
PyunBBX17	CAAT-box	CAAT	700	4	-	Nicotiana glutinosa
PyunBBX17	CAAT-box	CAAAT	717	5	+	Pisum sativum	common cis-acting element in promoter and enhancer regions
PyunBBX17	CAAT-box	CAAT	741	4	-	Nicotiana glutinosa
PyunBBX17	CAAT-box	CAAT	883	4	+	Nicotiana glutinosa
PyunBBX17	CAAT-box	CAAAT	947	5	+	Pisum sativum	common cis-acting element in promoter and enhancer regions
PyunBBX17	CAAT-box	CAAAT	969	5	-	Pisum sativum	common cis-acting element in promoter and enhancer regions
PyunBBX17	CAAT-box	CAAT	982	4	-	Nicotiana glutinosa
PyunBBX17	CAAT-box	CAAT	1025	4	+	Nicotiana glutinosa
PyunBBX17	CAAT-box	CCCAATTT	1067	8	-	Arabidopsis thaliana	common cis-acting element in promoter and enhancer regions
PyunBBX17	CAAT-box	CCAAT	1069	5	-	Arabidopsis thaliana	common cis-acting element in promoter and enhancer regions
PyunBBX17	CAAT-box	CAAAT	1095	5	+	Pisum sativum	common cis-acting element in promoter and enhancer regions
PyunBBX17	CAAT-box	CAAAT	1157	5	-	Pisum sativum	common cis-acting element in promoter and enhancer regions
PyunBBX17	CAAT-box	CAAT	1204	4	+	Nicotiana glutinosa
PyunBBX17	CAAT-box	CAAT	1232	4	+	Nicotiana glutinosa
PyunBBX17	CAAT-box	CAAT	1234	4	-	Nicotiana glutinosa
PyunBBX17	CAAT-box	CAAAT	1294	5	+	Pisum sativum	common cis-acting element in promoter and enhancer regions
PyunBBX17	CAAT-box	CAAAT	1412	5	+	Pisum sativum	common cis-acting element in promoter and enhancer regions
PyunBBX17	CAAT-box	CAAAT	1420	5	+	Pisum sativum	common cis-acting element in promoter and enhancer regions
PyunBBX17	CAAT-box	CAAT	1428	4	+	Nicotiana glutinosa
PyunBBX17	CAAT-box	CAAAT	1465	5	-	Pisum sativum	common cis-acting element in promoter and enhancer regions
PyunBBX17	CAAT-box	CCAAT	1576	5	+	Arabidopsis thaliana	common cis-acting element in promoter and enhancer regions
PyunBBX17	CAAT-box	CAAT	1577	4	+	Nicotiana glutinosa
PyunBBX17	CAAT-box	CCAAT	1654	5	+	Arabidopsis thaliana	common cis-acting element in promoter and enhancer regions
PyunBBX17	CAAT-box	CAAT	1655	4	+	Nicotiana glutinosa
PyunBBX17	CAAT-box	CAAT	1809	4	+	Nicotiana glutinosa
PyunBBX17	CAAT-box	CAAT	1813	4	+	Nicotiana glutinosa
PyunBBX17	CAAT-box	CAAT	1824	4	+	Nicotiana glutinosa
PyunBBX17	MYB-like sequence	TAACCA	73	6	-	Arabidopsis thaliana
PyunBBX17	MYB-like sequence	TAACCA	1729	6	-	Arabidopsis thaliana
PyunBBX17	Unnamed__4	CTCC	1515	4	+	Petroselinum hortense
PyunBBX17	Unnamed__4	CTCC	1979	4	-	Petroselinum hortense
PyunBBX17	MYC	CATTTG	947	6	-	Arabidopsis thaliana
PyunBBX17	MYC	CAATTG	1232	6	-	Arabidopsis thaliana
PyunBBX17	MYC	CATTTG	1464	6	+	Arabidopsis thaliana
PyunBBX17	MYC	CATGTG	1583	6	-	Arabidopsis thaliana
PyunBBX17	MYC	CATGTG	1608	6	-	Arabidopsis thaliana
PyunBBX17	GT1-motif	GGTTAA	1054	6	+	Arabidopsis thaliana	light responsive element
PyunBBX17	GT1-motif	GGTTAA	1134	6	+	Arabidopsis thaliana	light responsive element
PyunBBX18	plant_AP-2-like	CGACCAGG	331	8	+	Oryza sativa	?
PyunBBX18	MYC	CATTTG	278	6	-	Arabidopsis thaliana
PyunBBX18	ARE	AAACCA	930	6	-	Zea mays	cis-acting regulatory element essential for the anaerobic induction
PyunBBX18	ARE	AAACCA	995	6	-	Zea mays	cis-acting regulatory element essential for the anaerobic induction
PyunBBX18	ARE	AAACCA	1753	6	+	Zea mays	cis-acting regulatory element essential for the anaerobic induction
PyunBBX18	Unnamed__4	CTCC	13	4	-	Petroselinum hortense
PyunBBX18	Unnamed__4	CTCC	271	4	+	Petroselinum hortense
PyunBBX18	Unnamed__4	CTCC	468	4	+	Petroselinum hortense
PyunBBX18	Unnamed__4	CTCC	1263	4	+	Petroselinum hortense
PyunBBX18	Unnamed__4	CTCC	1286	4	+	Petroselinum hortense
PyunBBX18	Unnamed__4	CTCC	1308	4	+	Petroselinum hortense
PyunBBX18	Unnamed__4	CTCC	1362	4	+	Petroselinum hortense
PyunBBX18	Unnamed__4	CTCC	1366	4	+	Petroselinum hortense
PyunBBX18	Unnamed__4	CTCC	1800	4	+	Petroselinum hortense
PyunBBX18	Unnamed__4	CTCC	1823	4	+	Petroselinum hortense
PyunBBX18	Myc	TCTCTTA	843	7	+	Arabidopsis thaliana
PyunBBX18	3-AF1 binding site	TAAGAGAGGAA	1168	10	+	Solanum tuberosum	light responsive element
PyunBBX18	G-box	CACGAC	1703	6	+	Zea mays	cis-acting regulatory element involved in light responsiveness
PyunBBX18	G-box	GCCACGTGGA	1787	9	-	Arabidopsis thaliana	cis-acting regulatory element involved in light responsiveness
PyunBBX18	G-box	CACGTG	1789	6	-	Arabidopsis thaliana	cis-acting regulatory element involved in light responsiveness
PyunBBX18	MYB-like sequence	TAACCA	1646	6	+	Arabidopsis thaliana
PyunBBX18	CAAT-box	CAAT	26	4	+	Nicotiana glutinosa
PyunBBX18	CAAT-box	CAAT	130	4	+	Nicotiana glutinosa
PyunBBX18	CAAT-box	CAAAT	168	5	+	Pisum sativum	common cis-acting element in promoter and enhancer regions
PyunBBX18	CAAT-box	CAAAT	181	5	+	Pisum sativum	common cis-acting element in promoter and enhancer regions
PyunBBX18	CAAT-box	CAAT	236	4	+	Nicotiana glutinosa
PyunBBX18	CAAT-box	CAAAT	278	5	+	Pisum sativum	common cis-acting element in promoter and enhancer regions
PyunBBX18	CAAT-box	CAAT	420	4	-	Nicotiana glutinosa
PyunBBX18	CAAT-box	CAAT	429	4	+	Nicotiana glutinosa
PyunBBX18	CAAT-box	CAAAT	452	5	+	Pisum sativum	common cis-acting element in promoter and enhancer regions
PyunBBX18	CAAT-box	CCAAT	498	5	+	Arabidopsis thaliana	common cis-acting element in promoter and enhancer regions
PyunBBX18	CAAT-box	CAAT	499	4	+	Nicotiana glutinosa
PyunBBX18	CAAT-box	CCAAT	583	5	+	Arabidopsis thaliana	common cis-acting element in promoter and enhancer regions
PyunBBX18	CAAT-box	CAAT	584	4	+	Nicotiana glutinosa
PyunBBX18	CAAT-box	CAAAT	608	5	-	Pisum sativum	common cis-acting element in promoter and enhancer regions
PyunBBX18	CAAT-box	CAAAT	757	5	+	Pisum sativum	common cis-acting element in promoter and enhancer regions
PyunBBX18	CAAT-box	CAAT	760	4	-	Nicotiana glutinosa
PyunBBX18	CAAT-box	CAAT	861	4	+	Nicotiana glutinosa
PyunBBX18	CAAT-box	CAAAT	922	5	-	Pisum sativum	common cis-acting element in promoter and enhancer regions
PyunBBX18	CAAT-box	CAAT	1053	4	+	Nicotiana glutinosa
PyunBBX18	CAAT-box	CAAT	1383	4	-	Nicotiana glutinosa
PyunBBX18	CAAT-box	CAAAT	1417	5	+	Pisum sativum	common cis-acting element in promoter and enhancer regions
PyunBBX18	CAAT-box	CAAT	1469	4	+	Nicotiana glutinosa
PyunBBX18	CAAT-box	CCCAATTT	1482	8	+	Arabidopsis thaliana	common cis-acting element in promoter and enhancer regions
PyunBBX18	CAAT-box	CCAAT	1483	5	+	Arabidopsis thaliana	common cis-acting element in promoter and enhancer regions
PyunBBX18	CAAT-box	CAAT	1484	4	+	Nicotiana glutinosa
PyunBBX18	CAAT-box	CAAT	1557	4	+	Nicotiana glutinosa
PyunBBX18	CAAT-box	CCAAT	1573	5	-	Arabidopsis thaliana	common cis-acting element in promoter and enhancer regions
PyunBBX18	CAAT-box	CAAAT	1693	5	+	Pisum sativum	common cis-acting element in promoter and enhancer regions
PyunBBX18	CAAT-box	CAAT	1734	4	-	Nicotiana glutinosa
PyunBBX18	CAAT-box	CCAAT	1805	5	-	Arabidopsis thaliana	common cis-acting element in promoter and enhancer regions
PyunBBX18	CAAT-box	CAACCAACTCC	1887	10	+	Arabidopsis thaliana	common cis-acting element in promoter and enhancer regions
PyunBBX18	GATA-motif	GATAGGA	1171	7	+	Arabidopsis thaliana	part of a light responsive element
PyunBBX18	GARE-motif	TCTGTTG	1955	7	-	Brassica oleracea	gibberellin-responsive element
PyunBBX18	MBSI	aaaAaaC(G/C)GTTA	992	10.5	-	Petunia hybrida	MYB binding site involved in flavonoid biosynthetic genes regulation
PyunBBX18	MBSI	TTTTTACGGTTA	1646	11	-	Petunia hybrida	MYB binding site involved in flavonoid biosynthetic genes regulation
PyunBBX18	Unnamed__1	CGTGG	1265	5	-	Zea mays
PyunBBX18	Unnamed__1	CGTGG	1788	5	-	Zea mays
PyunBBX18	Unnamed__1	CGTGG	1826	5	+	Zea mays
PyunBBX18	TCA	TCATCTTCAT	1989	9	+	Pisum sativum
PyunBBX18	TGA-element	AACGAC	718	6	-	Brassica oleracea	auxin-responsive element
PyunBBX18	MRE	AACCTAA	1921	7	+	Petroselinum crispum	MYB binding site involved in light responsiveness
PyunBBX18	STRE	AGGGG	473	5	+	Arabidopsis thaliana
PyunBBX18	STRE	AGGGG	743	5	-	Arabidopsis thaliana
PyunBBX18	STRE	AGGGG	771	5	+	Arabidopsis thaliana
PyunBBX18	STRE	AGGGG	1251	5	-	Arabidopsis thaliana
PyunBBX18	STRE	AGGGG	1359	5	-	Arabidopsis thaliana
PyunBBX18	STRE	AGGGG	1388	5	-	Arabidopsis thaliana
PyunBBX18	STRE	AGGGG	1722	5	-	Arabidopsis thaliana
PyunBBX18	STRE	AGGGG	1833	5	-	Arabidopsis thaliana
PyunBBX18	AT-rich sequence	TAAAATACT	53	9	+	Pisum sativum	element for maximal elicitor-mediated activation (2copies)
PyunBBX18		motif_sequence	261	4	-	organism	short_function
PyunBBX18		motif_sequence	506	4	-	organism	short_function
PyunBBX18		motif_sequence	570	4	-	organism	short_function
PyunBBX18		motif_sequence	690	4	-	organism	short_function
PyunBBX18		motif_sequence	710	4	+	organism	short_function
PyunBBX18		motif_sequence	812	4	+	organism	short_function
PyunBBX18		motif_sequence	1026	4	+	organism	short_function
PyunBBX18		motif_sequence	1206	4	+	organism	short_function
PyunBBX18		motif_sequence	1223	4	-	organism	short_function
PyunBBX18		motif_sequence	1306	4	+	organism	short_function
PyunBBX18		motif_sequence	1821	4	+	organism	short_function
PyunBBX18		motif_sequence	1979	4	+	organism	short_function
PyunBBX18		motif_sequence	1991	4	+	organism	short_function
PyunBBX18	ABRE	GACACGTGGC	1787	9	-	Triticum aestivum	cis-acting element involved in the abscisic acid responsiveness
PyunBBX18	ABRE	CACGTG	1789	6	-	Arabidopsis thaliana	cis-acting element involved in the abscisic acid responsiveness
PyunBBX18	ABRE	ACGTG	1790	5	+	Arabidopsis thaliana	cis-acting element involved in the abscisic acid responsiveness
PyunBBX18	TATA	TATAAAAT	1124	8	+	Arabidopsis thaliana
PyunBBX18	Box 4	ATTAAT	1420	6	-	Petroselinum crispum	part of a conserved DNA module involved in light responsiveness
PyunBBX18	Box 4	ATTAAT	1432	6	-	Petroselinum crispum	part of a conserved DNA module involved in light responsiveness
PyunBBX18	Box 4	ATTAAT	1569	6	-	Petroselinum crispum	part of a conserved DNA module involved in light responsiveness
PyunBBX18	Myb-binding site	CAACAG	1872	6	+	Nicotiana tabacum
PyunBBX18	Myb-binding site	CAACAG	1955	6	+	Nicotiana tabacum
PyunBBX18	TCCC-motif	TCTCCCT	1307	7	+	Spinacia oleracea	part of a light responsive element
PyunBBX18	TATA-box	TATATA	1066	6	-	Arabidopsis thaliana	core promoter element around -30 of transcription start
PyunBBX18	TATA-box	ATATAT	1067	6	-	Brassica napus	core promoter element around -30 of transcription start
PyunBBX18	TATA-box	TATATA	1068	6	-	Arabidopsis thaliana	core promoter element around -30 of transcription start
PyunBBX18	TATA-box	ATATAT	1069	6	-	Brassica napus	core promoter element around -30 of transcription start
PyunBBX18	TATA-box	TATATA	1070	6	-	Arabidopsis thaliana	core promoter element around -30 of transcription start
PyunBBX18	TATA-box	ATATAT	1071	6	-	Brassica napus	core promoter element around -30 of transcription start
PyunBBX18	TATA-box	TATATA	1072	6	-	Arabidopsis thaliana	core promoter element around -30 of transcription start
PyunBBX18	TATA-box	ATATAT	1073	6	-	Brassica napus	core promoter element around -30 of transcription start
PyunBBX18	TATA-box	TATATA	1074	6	-	Arabidopsis thaliana	core promoter element around -30 of transcription start
PyunBBX18	TATA-box	ATATAT	1075	6	-	Brassica napus	core promoter element around -30 of transcription start
PyunBBX18	TATA-box	TATATA	1076	6	-	Arabidopsis thaliana	core promoter element around -30 of transcription start
PyunBBX18	TATA-box	ATATAT	1077	6	-	Brassica napus	core promoter element around -30 of transcription start
PyunBBX18	TATA-box	TATATA	1078	6	-	Arabidopsis thaliana	core promoter element around -30 of transcription start
PyunBBX18	TATA-box	ATATAT	1079	6	-	Brassica napus	core promoter element around -30 of transcription start
PyunBBX18	TATA-box	TATATA	1080	6	-	Arabidopsis thaliana	core promoter element around -30 of transcription start
PyunBBX18	TATA-box	ATATAT	1081	6	-	Brassica napus	core promoter element around -30 of transcription start
PyunBBX18	TATA-box	TATATA	1082	6	-	Arabidopsis thaliana	core promoter element around -30 of transcription start
PyunBBX18	TATA-box	ATATAT	1083	6	-	Brassica napus	core promoter element around -30 of transcription start
PyunBBX18	TATA-box	TATATA	1084	6	-	Arabidopsis thaliana	core promoter element around -30 of transcription start
PyunBBX18	TATA-box	ATATAT	1085	6	-	Brassica napus	core promoter element around -30 of transcription start
PyunBBX18	TATA-box	TATATA	1086	6	-	Arabidopsis thaliana	core promoter element around -30 of transcription start
PyunBBX18	TATA-box	ATATAT	1087	6	-	Brassica napus	core promoter element around -30 of transcription start
PyunBBX18	TATA-box	TATATA	1088	6	-	Arabidopsis thaliana	core promoter element around -30 of transcription start
PyunBBX18	TATA-box	ATATAT	1089	6	-	Brassica napus	core promoter element around -30 of transcription start
PyunBBX18	TATA-box	TATATA	1090	6	-	Arabidopsis thaliana	core promoter element around -30 of transcription start
PyunBBX18	TATA-box	ATATAT	1091	6	-	Brassica napus	core promoter element around -30 of transcription start
PyunBBX18	TATA-box	TATATA	1092	6	-	Arabidopsis thaliana	core promoter element around -30 of transcription start
PyunBBX18	TATA-box	ATATAT	1093	6	-	Brassica napus	core promoter element around -30 of transcription start
PyunBBX18	TATA-box	TATATA	1094	6	-	Arabidopsis thaliana	core promoter element around -30 of transcription start
PyunBBX18	TATA-box	ATATAT	1095	6	-	Brassica napus	core promoter element around -30 of transcription start
PyunBBX18	TATA-box	TATATA	1096	6	-	Arabidopsis thaliana	core promoter element around -30 of transcription start
PyunBBX18	TATA-box	ATATAT	1097	6	-	Brassica napus	core promoter element around -30 of transcription start
PyunBBX18	TATA-box	TATATA	1098	6	-	Arabidopsis thaliana	core promoter element around -30 of transcription start
PyunBBX18	TATA-box	ATATAT	1099	6	-	Brassica napus	core promoter element around -30 of transcription start
PyunBBX18	TATA-box	TATATA	1100	6	-	Arabidopsis thaliana	core promoter element around -30 of transcription start
PyunBBX18	TATA-box	ATATAT	1101	6	-	Brassica napus	core promoter element around -30 of transcription start
PyunBBX18	TATA-box	TATATA	1102	6	-	Arabidopsis thaliana	core promoter element around -30 of transcription start
PyunBBX18	TATA-box	ATATAT	1103	6	-	Brassica napus	core promoter element around -30 of transcription start
PyunBBX18	TATA-box	TATATA	1104	6	-	Arabidopsis thaliana	core promoter element around -30 of transcription start
PyunBBX18	TATA-box	ATATAT	1105	6	-	Brassica napus	core promoter element around -30 of transcription start
PyunBBX18	TATA-box	TATATA	1106	6	-	Arabidopsis thaliana	core promoter element around -30 of transcription start
PyunBBX18	TATA-box	ATATAT	1107	6	-	Brassica napus	core promoter element around -30 of transcription start
PyunBBX18	TATA-box	TATATA	1108	6	-	Arabidopsis thaliana	core promoter element around -30 of transcription start
PyunBBX18	TATA-box	ATATAT	1109	6	-	Brassica napus	core promoter element around -30 of transcription start
PyunBBX18	TATA-box	TATATA	1110	6	-	Arabidopsis thaliana	core promoter element around -30 of transcription start
PyunBBX18	TATA-box	ATATAT	1111	6	-	Brassica napus	core promoter element around -30 of transcription start
PyunBBX18	TATA-box	TATATA	1112	6	-	Arabidopsis thaliana	core promoter element around -30 of transcription start
PyunBBX18	TATA-box	ATATAT	1113	6	-	Brassica napus	core promoter element around -30 of transcription start
PyunBBX18	TATA-box	TATATA	1114	6	-	Arabidopsis thaliana	core promoter element around -30 of transcription start
PyunBBX18	TATA-box	ATATAT	1115	6	-	Brassica napus	core promoter element around -30 of transcription start
PyunBBX18	TATA-box	TATATA	1116	6	-	Arabidopsis thaliana	core promoter element around -30 of transcription start
PyunBBX18	TATA-box	ATATAT	1117	6	-	Brassica napus	core promoter element around -30 of transcription start
PyunBBX18	TATA-box	TATATA	1118	6	-	Arabidopsis thaliana	core promoter element around -30 of transcription start
PyunBBX18	TATA-box	ATATAT	1119	6	-	Brassica napus	core promoter element around -30 of transcription start
PyunBBX18	TATA-box	TATATA	1120	6	-	Arabidopsis thaliana	core promoter element around -30 of transcription start
PyunBBX18	TATA-box	ATATAT	1121	6	-	Brassica napus	core promoter element around -30 of transcription start
PyunBBX18	TATA-box	TATATA	1122	6	-	Arabidopsis thaliana	core promoter element around -30 of transcription start
PyunBBX18	TATA-box	ATATAA	1123	6	+	Brassica oleracea	core promoter element around -30 of transcription start
PyunBBX18	TATA-box	TATA	1124	4	-	Arabidopsis thaliana	core promoter element around -30 of transcription start
PyunBBX18	TATA-box	ccTATAAAaa	1324	9	+	Arabidopsis thaliana	core promoter element around -30 of transcription start
PyunBBX18	TATA-box	TACAAAA	1326	7	+	Oryza sativa	core promoter element around -30 of transcription start
PyunBBX18	TATA-box	TATA	1373	4	-	Arabidopsis thaliana	core promoter element around -30 of transcription start
PyunBBX18	TATA-box	TATTTAAA	1425	8	+	Arabidopsis thaliana	core promoter element around -30 of transcription start
PyunBBX18	TATA-box	TATACA	1591	6	-	Helianthus annuus	core promoter element around -30 of transcription start
PyunBBX18	TATA-box	TATA	1593	4	-	Arabidopsis thaliana	core promoter element around -30 of transcription start
PyunBBX18	TATA-box	TATAAAA	1628	7	-	Pisum sativum	core promoter element around -30 of transcription start
PyunBBX18	TATA-box	TATAAA	1629	6	-	Helianthus annuus	core promoter element around -30 of transcription start
PyunBBX18	TATA-box	TATAA	1630	5	-	Arabidopsis thaliana	core promoter element around -30 of transcription start
PyunBBX18	TATA-box	TATA	1631	4	-	Arabidopsis thaliana	core promoter element around -30 of transcription start
PyunBBX18	TATA-box	ATTATA	1642	6	+	Brassica napus	core promoter element around -30 of transcription start
PyunBBX18	TATA-box	TATAA	1643	5	-	Arabidopsis thaliana	core promoter element around -30 of transcription start
PyunBBX18	TATA-box	TATA	1644	4	-	Arabidopsis thaliana	core promoter element around -30 of transcription start
PyunBBX18	TATA-box	TATTTAAA	1680	8	+	Arabidopsis thaliana	core promoter element around -30 of transcription start
PyunBBX18	TATA-box	TATAAA	1765	6	-	Helianthus annuus	core promoter element around -30 of transcription start
PyunBBX18	TATA-box	TATAA	1766	5	-	Arabidopsis thaliana	core promoter element around -30 of transcription start
PyunBBX18	TATA-box	TATA	1767	4	-	Arabidopsis thaliana	core promoter element around -30 of transcription start
PyunBBX18	TATA-box	TATA	1878	4	-	Arabidopsis thaliana	core promoter element around -30 of transcription start
PyunBBX18	G-Box	CACGTG	1789	6	-	Pisum sativum	cis-acting regulatory element involved in light responsiveness
PyunBBX18	GCN4_motif	TGAGTCA	393	7	+	Oryza sativa	cis-regulatory element involved in endosperm expression
PyunBBX18	MYB	CAACCA	789	6	-	Arabidopsis thaliana
PyunBBX18	MYB	TAACCA	1646	6	+	Arabidopsis thaliana
PyunBBX18	MYB	CAACAG	1872	6	+	Arabidopsis thaliana
PyunBBX18	MYB	CAACCA	1887	6	+	Arabidopsis thaliana
PyunBBX18	MYB	CAACAG	1955	6	+	Arabidopsis thaliana
PyunBBX18	W box	TTGACC	1384	6	+	Arabidopsis thaliana
PyunBBX18	W box	TTGACC	1443	6	+	Arabidopsis thaliana
PyunBBX18	CARE	CAACTCAC	310	8	-	Oryza sativa
PyunBBX18	AAGAA-motif	gGTAAAGAAA	1037	9	-	Avena sativa
PyunBBX18	AT~TATA-box	TATATA	1066	6	-	Arabidopsis thaliana
PyunBBX18	AT~TATA-box	TATATA	1068	6	-	Arabidopsis thaliana
PyunBBX18	AT~TATA-box	TATATA	1070	6	-	Arabidopsis thaliana
PyunBBX18	AT~TATA-box	TATATA	1072	6	-	Arabidopsis thaliana
PyunBBX18	AT~TATA-box	TATATA	1074	6	-	Arabidopsis thaliana
PyunBBX18	AT~TATA-box	TATATA	1076	6	-	Arabidopsis thaliana
PyunBBX18	AT~TATA-box	TATATA	1078	6	-	Arabidopsis thaliana
PyunBBX18	AT~TATA-box	TATATA	1080	6	-	Arabidopsis thaliana
PyunBBX18	AT~TATA-box	TATATA	1082	6	-	Arabidopsis thaliana
PyunBBX18	AT~TATA-box	TATATA	1084	6	-	Arabidopsis thaliana
PyunBBX18	AT~TATA-box	TATATA	1086	6	-	Arabidopsis thaliana
PyunBBX18	AT~TATA-box	TATATA	1088	6	-	Arabidopsis thaliana
PyunBBX18	AT~TATA-box	TATATA	1090	6	-	Arabidopsis thaliana
PyunBBX18	AT~TATA-box	TATATA	1092	6	-	Arabidopsis thaliana
PyunBBX18	AT~TATA-box	TATATA	1094	6	-	Arabidopsis thaliana
PyunBBX18	AT~TATA-box	TATATA	1096	6	-	Arabidopsis thaliana
PyunBBX18	AT~TATA-box	TATATA	1098	6	-	Arabidopsis thaliana
PyunBBX18	AT~TATA-box	TATATA	1100	6	-	Arabidopsis thaliana
PyunBBX18	AT~TATA-box	TATATA	1102	6	-	Arabidopsis thaliana
PyunBBX18	AT~TATA-box	TATATA	1104	6	-	Arabidopsis thaliana
PyunBBX18	AT~TATA-box	TATATA	1106	6	-	Arabidopsis thaliana
PyunBBX18	AT~TATA-box	TATATA	1108	6	-	Arabidopsis thaliana
PyunBBX18	AT~TATA-box	TATATA	1110	6	-	Arabidopsis thaliana
PyunBBX18	AT~TATA-box	TATATA	1112	6	-	Arabidopsis thaliana
PyunBBX18	AT~TATA-box	TATATA	1114	6	-	Arabidopsis thaliana
PyunBBX18	AT~TATA-box	TATATA	1116	6	-	Arabidopsis thaliana
PyunBBX18	AT~TATA-box	TATATA	1118	6	-	Arabidopsis thaliana
PyunBBX18	AT~TATA-box	TATATA	1120	6	-	Arabidopsis thaliana
PyunBBX18	AT~TATA-box	TATATA	1122	6	-	Arabidopsis thaliana
PyunBBX19	WRE3	CCACCT	653	6	-	Pisum sativum
PyunBBX19	WRE3	CCACCT	1445	6	+	Pisum sativum
PyunBBX19	AAGAA-motif	GAAAGAA	247	7	-	Avena sativa
PyunBBX19	AAGAA-motif	GAAAGAA	667	7	-	Avena sativa
PyunBBX19	CCAAT-box	CAACGG	259	6	+	Hordeum vulgare	MYBHv1 binding site
PyunBBX19	AT~TATA-box	TATATA	1111	6	-	Arabidopsis thaliana
PyunBBX19	AT~TATA-box	TATATA	1285	6	-	Arabidopsis thaliana
PyunBBX19	AT~TATA-box	TATATA	1287	6	-	Arabidopsis thaliana
PyunBBX19	ATCT-motif	AATCTAATCC	1296	9	+	Pisum sativum	part of a conserved DNA module involved in light responsiveness
PyunBBX19	TCA-element	CCATCTTTTT	638	9	-	Nicotiana tabacum	cis-acting element involved in salicylic acid responsiveness
PyunBBX19	TCA-element	CCATCTTTTT	1554	9	-	Nicotiana tabacum	cis-acting element involved in salicylic acid responsiveness
PyunBBX19	TCA-element	CCATCTTTTT	1871	9	+	Nicotiana tabacum	cis-acting element involved in salicylic acid responsiveness
PyunBBX19	MYB	TAACCA	22	6	-	Arabidopsis thaliana
PyunBBX19	MYB	TAACCA	269	6	-	Arabidopsis thaliana
PyunBBX19	MYB	CAACCA	692	6	-	Arabidopsis thaliana
PyunBBX19	MYB	CAACAG	926	6	-	Arabidopsis thaliana
PyunBBX19	MYB	TAACCA	1002	6	-	Arabidopsis thaliana
PyunBBX19	MYB	CAACCA	1818	6	+	Arabidopsis thaliana
PyunBBX19	Box 4	ATTAAT	448	6	+	Petroselinum crispum	part of a conserved DNA module involved in light responsiveness
PyunBBX19	Box 4	ATTAAT	1243	6	-	Petroselinum crispum	part of a conserved DNA module involved in light responsiveness
PyunBBX19	Unnamed__12	TCCACGTAGA	1880	9	+	Zea mays
PyunBBX19	P-box	CCTTTTG	863	7	-	Oryza sativa	gibberellin-responsive element
PyunBBX19	Unnamed__8	TCCACGTAGA	1880	9	+	Zea mays
PyunBBX19	Myb-binding site	CAACAG	926	6	-	Nicotiana tabacum
PyunBBX19	TATA-box	TATAAA	3	6	-	Helianthus annuus	core promoter element around -30 of transcription start
PyunBBX19	TATA-box	TATAA	4	5	-	Arabidopsis thaliana	core promoter element around -30 of transcription start
PyunBBX19	TATA-box	TATA	5	4	+	Arabidopsis thaliana	core promoter element around -30 of transcription start
PyunBBX19	TATA-box	TATA	310	4	+	Arabidopsis thaliana	core promoter element around -30 of transcription start
PyunBBX19	TATA-box	ATATAT	1110	6	-	Brassica napus	core promoter element around -30 of transcription start
PyunBBX19	TATA-box	TATATA	1111	6	-	Arabidopsis thaliana	core promoter element around -30 of transcription start
PyunBBX19	TATA-box	ATATAT	1112	6	-	Brassica napus	core promoter element around -30 of transcription start
PyunBBX19	TATA-box	TATA	1113	4	-	Arabidopsis thaliana	core promoter element around -30 of transcription start
PyunBBX19	TATA-box	ATATAT	1284	6	-	Brassica napus	core promoter element around -30 of transcription start
PyunBBX19	TATA-box	TATATA	1285	6	-	Arabidopsis thaliana	core promoter element around -30 of transcription start
PyunBBX19	TATA-box	ATATAT	1286	6	-	Brassica napus	core promoter element around -30 of transcription start
PyunBBX19	TATA-box	TATATA	1287	6	-	Arabidopsis thaliana	core promoter element around -30 of transcription start
PyunBBX19	TATA-box	ATATAA	1288	6	+	Brassica oleracea	core promoter element around -30 of transcription start
PyunBBX19	TATA-box	TATA	1289	4	-	Arabidopsis thaliana	core promoter element around -30 of transcription start
PyunBBX19	TATA-box	ccTATAAAaa	1490	9	-	Arabidopsis thaliana	core promoter element around -30 of transcription start
PyunBBX19	TATA-box	TATA	1813	4	-	Arabidopsis thaliana	core promoter element around -30 of transcription start
PyunBBX19	ABRE4	CACGTA	1882	6	+	Zea mays
PyunBBX19	TCT-motif	TCTTAC	481	6	-	Arabidopsis thaliana	part of a light responsive element
PyunBBX19	AT-rich element	ATAGAAATCAA	1572	10	+	Glycine max	binding site of AT-rich DNA binding protein (ATBP-1)
PyunBBX19	AT-rich element	ATAGAAATCAA	1855	10	+	Glycine max	binding site of AT-rich DNA binding protein (ATBP-1)
PyunBBX19	MBS	CAACTG	705	6	+	Arabidopsis thaliana	MYB binding site involved in drought-inducibility
PyunBBX19	MBS	CAACTG	891	6	+	Arabidopsis thaliana	MYB binding site involved in drought-inducibility
PyunBBX19	TGACG-motif	TGACG	1357	5	-	Hordeum vulgare	cis-acting regulatory element involved in the MeJA-responsiveness
PyunBBX19	ABRE	ACGTG	1882	5	-	Arabidopsis thaliana	cis-acting element involved in the abscisic acid responsiveness
PyunBBX19		motif_sequence	95	4	-	organism	short_function
PyunBBX19		motif_sequence	177	4	-	organism	short_function
PyunBBX19		motif_sequence	244	4	+	organism	short_function
PyunBBX19		motif_sequence	288	4	+	organism	short_function
PyunBBX19		motif_sequence	469	4	+	organism	short_function
PyunBBX19		motif_sequence	640	4	-	organism	short_function
PyunBBX19		motif_sequence	687	4	-	organism	short_function
PyunBBX19		motif_sequence	700	4	+	organism	short_function
PyunBBX19		motif_sequence	819	4	-	organism	short_function
PyunBBX19		motif_sequence	843	4	-	organism	short_function
PyunBBX19		motif_sequence	905	4	+	organism	short_function
PyunBBX19		motif_sequence	1157	4	+	organism	short_function
PyunBBX19		motif_sequence	1180	4	-	organism	short_function
PyunBBX19		motif_sequence	1464	4	+	organism	short_function
PyunBBX19		motif_sequence	1498	4	-	organism	short_function
PyunBBX19		motif_sequence	1767	4	+	organism	short_function
PyunBBX19		motif_sequence	1798	4	+	organism	short_function
PyunBBX19		motif_sequence	1885	4	-	organism	short_function
PyunBBX19		motif_sequence	1941	4	+	organism	short_function
PyunBBX19	as-1	TGACG	1357	5	-	Arabidopsis thaliana
PyunBBX19	Unnamed__10	TCCACGTAGA	1880	9	+	Zea mays
PyunBBX19	AuxRR-core	GGTCCAT	1560	7	-	Nicotiana tabacum	cis-acting regulatory element involved in auxin responsiveness
PyunBBX19	TGA-element	AACGAC	1455	6	+	Brassica oleracea	auxin-responsive element
PyunBBX19	TGA-element	AACGAC	1504	6	-	Brassica oleracea	auxin-responsive element
PyunBBX19	STRE	AGGGG	143	5	-	Arabidopsis thaliana
PyunBBX19	STRE	AGGGG	241	5	-	Arabidopsis thaliana
PyunBBX19	STRE	AGGGG	1778	5	-	Arabidopsis thaliana
PyunBBX19	ABRE3a	TACGTG	1882	6	-	Zea mays
PyunBBX19	CGTCA-motif	CGTCA	1357	5	+	Hordeum vulgare	cis-acting regulatory element involved in the MeJA-responsiveness
PyunBBX19	G-box	TACGTG	1882	6	-	Arabidopsis thaliana	cis-acting regulatory element involved in light responsiveness
PyunBBX19	CAAT-box	CAAT	80	4	+	Nicotiana glutinosa
PyunBBX19	CAAT-box	CAAT	105	4	+	Nicotiana glutinosa
PyunBBX19	CAAT-box	CAAT	107	4	-	Nicotiana glutinosa
PyunBBX19	CAAT-box	CAAT	113	4	-	Nicotiana glutinosa
PyunBBX19	CAAT-box	CAAT	169	4	-	Nicotiana glutinosa
PyunBBX19	CAAT-box	CAAT	253	4	+	Nicotiana glutinosa
PyunBBX19	CAAT-box	CAAT	358	4	+	Nicotiana glutinosa
PyunBBX19	CAAT-box	CAAT	372	4	+	Nicotiana glutinosa
PyunBBX19	CAAT-box	CCAAT	382	5	-	Arabidopsis thaliana	common cis-acting element in promoter and enhancer regions
PyunBBX19	CAAT-box	CAAAT	392	5	-	Pisum sativum	common cis-acting element in promoter and enhancer regions
PyunBBX19	CAAT-box	CAAT	397	4	-	Nicotiana glutinosa
PyunBBX19	CAAT-box	CAAT	410	4	+	Nicotiana glutinosa
PyunBBX19	CAAT-box	CAAT	412	4	-	Nicotiana glutinosa
PyunBBX19	CAAT-box	CAAAT	486	5	-	Pisum sativum	common cis-acting element in promoter and enhancer regions
PyunBBX19	CAAT-box	CAAAT	512	5	+	Pisum sativum	common cis-acting element in promoter and enhancer regions
PyunBBX19	CAAT-box	CAAT	515	4	-	Nicotiana glutinosa
PyunBBX19	CAAT-box	CAAT	521	4	+	Nicotiana glutinosa
PyunBBX19	CAAT-box	CAAT	562	4	+	Nicotiana glutinosa
PyunBBX19	CAAT-box	CCAAT	721	5	+	Arabidopsis thaliana	common cis-acting element in promoter and enhancer regions
PyunBBX19	CAAT-box	CAAT	722	4	+	Nicotiana glutinosa
PyunBBX19	CAAT-box	CAAAT	932	5	+	Pisum sativum	common cis-acting element in promoter and enhancer regions
PyunBBX19	CAAT-box	CAAT	944	4	-	Nicotiana glutinosa
PyunBBX19	CAAT-box	CAAAT	1007	5	-	Pisum sativum	common cis-acting element in promoter and enhancer regions
PyunBBX19	CAAT-box	CAAT	1043	4	-	Nicotiana glutinosa
PyunBBX19	CAAT-box	CAAAT	1098	5	-	Pisum sativum	common cis-acting element in promoter and enhancer regions
PyunBBX19	CAAT-box	CAAT	1138	4	+	Nicotiana glutinosa
PyunBBX19	CAAT-box	CAAT	1153	4	+	Nicotiana glutinosa
PyunBBX19	CAAT-box	CCAAT	1166	5	-	Arabidopsis thaliana	common cis-acting element in promoter and enhancer regions
PyunBBX19	CAAT-box	CAAT	1211	4	-	Nicotiana glutinosa
PyunBBX19	CAAT-box	CAAAT	1240	5	+	Pisum sativum	common cis-acting element in promoter and enhancer regions
PyunBBX19	CAAT-box	CAAT	1277	4	-	Nicotiana glutinosa
PyunBBX19	CAAT-box	CCAAT	1299	5	+	Arabidopsis thaliana	common cis-acting element in promoter and enhancer regions
PyunBBX19	CAAT-box	CAAT	1300	4	+	Nicotiana glutinosa
PyunBBX19	CAAT-box	CCAAT	1304	5	+	Arabidopsis thaliana	common cis-acting element in promoter and enhancer regions
PyunBBX19	CAAT-box	CAAT	1305	4	+	Nicotiana glutinosa
PyunBBX19	CAAT-box	CAAAT	1307	5	-	Pisum sativum	common cis-acting element in promoter and enhancer regions
PyunBBX19	CAAT-box	CAAT	1316	4	+	Nicotiana glutinosa
PyunBBX19	CAAT-box	CAACCAACTCC	1322	10	+	Arabidopsis thaliana	common cis-acting element in promoter and enhancer regions
PyunBBX19	CAAT-box	CCAAT	1346	5	+	Arabidopsis thaliana	common cis-acting element in promoter and enhancer regions
PyunBBX19	CAAT-box	CAAT	1347	4	+	Nicotiana glutinosa
PyunBBX19	CAAT-box	CAAT	1377	4	-	Nicotiana glutinosa
PyunBBX19	CAAT-box	CAAAT	1863	5	+	Pisum sativum	common cis-acting element in promoter and enhancer regions
PyunBBX19	MYB-like sequence	TAACCA	22	6	-	Arabidopsis thaliana
PyunBBX19	MYB-like sequence	TAACCA	269	6	-	Arabidopsis thaliana
PyunBBX19	MYB-like sequence	TAACCA	1002	6	-	Arabidopsis thaliana
PyunBBX19	GATA-motif	GATAGGA	1494	7	+	Arabidopsis thaliana	part of a light responsive element
PyunBBX19	circadian	CAAAGATATC	1921	9	-	Lycopersicon esculentum	cis-acting regulatory element involved in circadian control
PyunBBX19	GARE-motif	TCTGTTG	925	7	+	Brassica oleracea	gibberellin-responsive element
PyunBBX19	Myb	CAACTG	705	6	+	Arabidopsis thaliana
PyunBBX19	Myb	TAACTG	789	6	+	Arabidopsis thaliana
PyunBBX19	Myb	CAACTG	891	6	+	Arabidopsis thaliana
PyunBBX19	ERE	ATTTTAAA	1261	8	+	Nicotiana glutinos
PyunBBX19	ERE	ATTTTAAA	1263	8	-	Nicotiana glutinos
PyunBBX19	MYC	CAATTG	105	6	+	Arabidopsis thaliana
PyunBBX19	MYC	CATTTG	391	6	+	Arabidopsis thaliana
PyunBBX19	MYC	CAATTG	410	6	+	Arabidopsis thaliana
PyunBBX19	MYC	CATTTG	932	6	-	Arabidopsis thaliana
[truncated: 5,412 more rows]
